# Supplementary material for: Auto-inhibitory intramolecular S5/S6 interaction in the TRPV6 channel regulates breast cancer cell migration and invasion
Source: Commun Biol. 2021 Aug 19;4:990. doi: 10.1038/s42003-021-02521-3 (PMC8376870; doi:10.1038/s42003-021-02521-3)
Supplement: Supplementary file 4 — Supplementary Data 1 [file 42003_2021_2521_MOESM4_ESM.xlsx]

## Sheet: Fig.1A
time (s)	Ctrl	WT	R532Q	R532D	R532W	R532F	R532K
0	-0.140381	-0.164795	-0.152588	-0.189209	-0.238037	-0.299072	-0.183105
0.14985	-0.0976562	-0.158691	-0.140381	-0.183105	-0.238037	-0.311279	-0.170898
0.2997	-0.10376	-0.152588	-0.134277	-0.170898	-0.244141	-0.305176	-0.183105
0.44955	-0.0976562	-0.158691	-0.177002	-0.177002	-0.244141	-0.311279	-0.183105
0.5994	-0.134277	-0.115967	-0.128174	-0.164795	-0.231934	-0.299072	-0.195312
0.8991	-0.20752	-0.146484	-0.134277	-0.177002	-0.238037	-0.311279	-0.183105
1.04895	-0.109863	-0.140381	-0.140381	-0.189209	-0.22583	-0.305176	-0.189209
1.1988	-0.0915527	-0.146484	-0.152588	-0.177002	-0.244141	-0.299072	-0.195312
1.34865	-0.164795	-0.158691	-0.152588	-0.177002	-0.256348	-0.299072	-0.183105
1.64835	-0.152588	-0.146484	-0.140381	-0.183105	-0.231934	-0.305176	-0.177002
1.7982	-0.128174	-0.146484	-0.146484	-0.177002	-0.238037	-0.286865	-0.195312
1.94805	-0.0915527	-0.146484	-0.152588	-0.189209	-0.238037	-0.311279	-0.164795
2.0979	-0.12207	-0.140381	-0.146484	-0.177002	-0.244141	-0.299072	-0.195312
2.3976	-0.164795	-0.146484	-0.189209	-0.183105	-0.238037	-0.305176	-0.189209
2.54745	-0.152588	-0.146484	-0.128174	-0.170898	-0.22583	-0.292969	-0.183105
2.6973	-0.10376	-0.152588	-0.177002	-0.177002	-0.22583	-0.299072	-0.183105
2.84715	-0.10376	-0.164795	-0.146484	-0.189209	-0.231934	-0.292969	-0.177002
3.14685	-0.0793457	-0.134277	-0.134277	-0.170898	-0.244141	-0.299072	-0.183105
3.2967	-0.195312	-0.146484	-0.140381	-0.183105	-0.22583	-0.286865	-0.201416
3.44655	-0.109863	-0.158691	-0.170898	-0.183105	-0.244141	-0.299072	-0.177002
3.5964	-0.12207	-0.146484	-0.146484	-0.158691	-0.219727	-0.299072	-0.201416
3.8961	-0.12207	-0.146484	-0.140381	-0.164795	-0.213623	-0.286865	-0.201416
4.04595	-0.12207	-0.146484	-0.140381	-0.177002	-0.231934	-0.299072	-0.177002
4.1958	-0.146484	-0.152588	-0.152588	-0.177002	-0.238037	-0.286865	-0.177002
4.34565	-0.140381	-0.170898	-0.134277	-0.189209	-0.20752	-0.299072	-0.195312
4.64535	-0.12207	-0.152588	-0.146484	-0.183105	-0.231934	-0.299072	-0.201416
4.7952	-0.12207	-0.164795	-0.128174	-0.183105	-0.238037	-0.286865	-0.195312
4.94505	-0.134277	-0.146484	-0.152588	-0.177002	-0.244141	-0.286865	-0.183105
5.0949	-0.128174	-0.140381	-0.134277	-0.170898	-0.238037	-0.299072	-0.189209
5.24475	-0.109863	-0.146484	-0.152588	-0.183105	-0.231934	-0.274658	-0.177002
5.54445	-0.0793457	-0.140381	-0.12207	-0.177002	-0.231934	-0.280762	-0.195312
5.6943	-0.109863	-0.164795	-0.109863	-0.177002	-0.22583	-0.286865	-0.177002
5.84415	-0.170898	-0.140381	-0.128174	-0.170898	-0.231934	-0.280762	-0.201416
5.994	-0.140381	-0.140381	-0.140381	-0.183105	-0.20752	-0.292969	-0.189209
6.2937	-0.109863	-0.152588	-0.12207	-0.177002	-0.219727	-0.280762	-0.183105
6.44355	-0.0915527	-0.140381	-0.146484	-0.177002	-0.22583	-0.286865	-0.183105
6.5934	-0.0854492	-0.146484	-0.115967	-0.195312	-0.22583	-0.311279	-0.189209
6.74325	-0.158691	-0.140381	-0.158691	-0.183105	-0.22583	-0.396728	-0.183105
7.04295	-0.20752	-0.152588	-0.152588	-0.170898	-0.238037	-0.762939	-0.177002
7.1928	-0.10376	-0.128174	-0.164795	-0.170898	-0.22583	-1.58081	-0.189209
7.34265	-0.164795	-0.158691	-0.134277	-0.177002	-0.213623	-2.64282	-0.177002
7.4925	-0.140381	-0.152588	-0.134277	-0.20752	-0.231934	-3.67432	-0.189209
7.7922	-0.183105	-0.152588	-0.152588	-0.183105	-0.22583	-4.62036	-0.189209
7.94205	-0.115967	-0.146484	-0.140381	-0.183105	-0.219727	-5.41992	-0.177002
8.0919	-0.0793457	-0.158691	-0.140381	-0.177002	-0.22583	-6.15845	-0.189209
8.24175	-0.140381	-0.146484	-0.170898	-0.183105	-0.238037	-6.79321	-0.170898
8.54145	-0.158691	-0.164795	-0.146484	-0.177002	-0.22583	-7.35474	-0.189209
8.6913	-0.164795	-0.152588	-0.152588	-0.189209	-0.219727	-7.87964	-0.189209
8.84115	-0.10376	-0.152588	-0.152588	-0.170898	-0.22583	-8.29468	-0.195312
8.991	-0.0793457	-0.140381	-0.146484	-0.189209	-0.238037	-8.64258	-0.183105
9.2907	-0.115967	-0.115967	-0.134277	-0.183105	-0.262451	-8.89282	-0.195312
9.44055	-0.152588	-0.152588	-0.152588	-0.183105	-0.311279	-9.11865	-0.183105
9.5904	-0.128174	-0.158691	-0.140381	-0.170898	-0.396728	-9.30786	-0.183105
9.74025	-0.0915527	-0.152588	-0.170898	-0.183105	-0.689697	-9.42993	-0.195312
9.8901	-0.10376	-0.158691	-0.146484	-0.164795	-0.933838	-9.59473	-0.189209
10.1898	-0.164795	-0.140381	-0.195312	-0.170898	-1.28174	-9.75952	-0.201416
10.3396	-0.170898	-0.146484	-0.189209	-0.183105	-1.75781	-9.91821	-0.201416
10.4895	-0.10376	-0.152588	-0.219727	-0.164795	-2.32544	-10.0647	-0.189209
10.6393	-0.152588	-0.152588	-0.238037	-0.170898	-2.98462	-10.1868	-0.189209
10.939	-0.128174	-0.146484	-0.305176	-0.158691	-4.19922	-10.3149	-0.177002
11.0889	-0.152588	-0.164795	-0.323486	-0.164795	-4.65698	-10.4492	-0.20752
11.2387	-0.140381	-0.152588	-0.366211	-0.152588	-5.05371	-10.6018	-0.189209
11.3886	-0.128174	-0.140381	-0.366211	-0.183105	-5.40161	-10.7666	-0.189209
11.6883	-0.10376	-0.164795	-0.415039	-0.170898	-5.65796	-10.9009	-0.195312
11.8381	-0.0976562	-0.158691	-0.457764	-0.170898	-5.88379	-11.0657	-0.195312
11.988	-0.152588	-0.146484	-0.494385	-0.183105	-6.23169	-11.2732	-0.195312
12.1378	-0.134277	-0.146484	-0.518799	-0.177002	-6.38428	-11.5112	-0.189209
12.4375	-0.0976562	-0.158691	-0.592041	-0.170898	-6.47583	-11.7432	-0.195312
12.5874	-0.109863	-0.164795	-0.653076	-0.170898	-6.5979	-11.9812	-0.189209
12.7372	-0.115967	-0.158691	-0.67749	-0.164795	-6.67725	-12.207	-0.189209
12.8871	-0.109863	-0.152588	-0.714111	-0.170898	-6.73218	-12.4512	-0.20752
13.1868	-0.128174	-0.146484	-0.836182	-0.183105	-6.82373	-12.6526	-0.201416
13.3366	-0.12207	-0.152588	-0.872803	-0.164795	-6.86035	-12.8784	-0.189209
13.4865	-0.134277	-0.146484	-0.88501	-0.158691	-6.86645	-13.0676	-0.201416
13.6363	-0.140381	-0.158691	-0.848389	-0.177002	-6.89087	-13.2568	-0.201416
13.936	-0.115967	-0.152588	-0.860596	-0.146484	-6.9458	-13.4338	-0.177002
14.0859	-0.146484	-0.158691	-0.88501	-0.146484	-6.95801	-13.5803	-0.189209
14.2357	-0.115967	-0.146484	-0.952148	-0.170898	-7.00684	-13.7329	-0.201416
14.3856	-0.128174	-0.164795	-1.00098	-0.164795	-7.05566	-13.8794	-0.189209
14.5355	-0.109863	-0.164795	-1.0437	-0.152588	-7.08618	-14.0076	-0.189209
14.8351	-0.115967	-0.158691	-1.14746	-0.158691	-7.1167	-14.1174	-0.201416
14.985	-0.140381	-0.177002	-1.17187	-0.164795	-7.15942	-14.1907	-0.189209
15.1348	-0.134277	-0.170898	-1.2207	-0.158691	-7.18384	-14.2883	-0.189209
15.2847	-0.12207	-0.170898	-1.23901	-0.158691	-7.23267	-14.3616	-0.195312
15.5844	-0.134277	-0.183105	-1.30615	-0.146484	-7.26929	-14.4104	-0.201416
15.7342	-0.146484	-0.189209	-1.30005	-0.177002	-7.31201	-14.4653	-0.189209
15.8841	-0.140381	-0.183105	-1.34277	-0.152588	-7.33032	-14.502	-0.189209
16.034	-0.152588	-0.170898	-1.34888	-0.158691	-7.36694	-14.5386	-0.201416
16.3336	-0.128174	-0.183105	-1.37939	-0.170898	-7.40356	-14.563	-0.201416
16.4835	-0.164795	-0.177002	-1.40991	-0.177002	-7.50732	-14.5935	-0.195312
16.6333	-0.158691	-0.170898	-1.41602	-0.158691	-7.55615	-14.6118	-0.213623
16.7832	-0.128174	-0.170898	-1.44653	-0.189209	-7.61719	-14.624	-0.201416
17.0829	-0.146484	-0.170898	-1.47705	-0.189209	-7.72705	-14.624	-0.201416
17.2327	-0.158691	-0.189209	-1.47705	-0.201416	-7.78198	-14.6362	-0.189209
17.3826	-0.152588	-0.177002	-1.48926	-0.213623	-7.86743	-14.6423	-0.195312
17.5325	-0.158691	-0.170898	-1.50146	-0.244141	-8.03223	-14.6484	-0.189209
17.8321	-0.140381	-0.170898	-1.52588	-0.274658	-8.09936	-14.6362	-0.201416
17.982	-0.152588	-0.183105	-1.54419	-0.317383	-8.1604	-14.624	-0.189209
18.1318	-0.164795	-0.164795	-1.54419	-0.378418	-8.22143	-14.6057	-0.201416
18.2817	-0.164795	-0.152588	-1.5564	-0.421143	-8.27026	-14.5996	-0.183105
18.5814	-0.170898	-0.177002	-1.58081	-0.592041	-8.36792	-14.5752	-0.189209
18.7312	-0.152588	-0.170898	-1.5564	-0.744629	-8.41064	-14.5691	-0.183105
18.8811	-0.158691	-0.164795	-1.5686	-0.915527	-8.46558	-14.5447	-0.201416
19.031	-0.158691	-0.170898	-1.60522	-1.09253	-8.5083	-14.5264	-0.189209
19.1808	-0.158691	-0.170898	-1.64795	-1.28174	-8.54492	-14.4958	-0.201416
19.4805	-0.152588	-0.170898	-1.66626	-1.64795	-8.59985	-14.4836	-0.201416
19.6303	-0.158691	-0.189209	-1.69678	-1.84326	-8.69751	-14.4531	-0.183105
19.7802	-0.140381	-0.177002	-1.67847	-2.03247	-8.74634	-14.4348	-0.195312
19.93	-0.152588	-0.158691	-1.69067	-2.19116	-8.78906	-14.4226	-0.20752
20.2297	-0.152588	-0.183105	-1.7395	-2.58179	-8.83179	-14.3677	-0.183105
20.3796	-0.140381	-0.170898	-1.75781	-2.74658	-8.88061	-14.3616	-0.213623
20.5295	-0.146484	-0.189209	-1.76392	-2.93579	-8.92334	-14.325	-0.201416
20.6793	-0.134277	-0.195312	-1.77612	-3.07007	-9.021	-14.3005	-0.219727
20.979	-0.128174	-0.189209	-1.81274	-3.34473	-9.08203	-14.2761	-0.20752
21.1288	-0.128174	-0.177002	-1.81885	-3.4668	-9.11255	-14.2639	-0.195312
21.2787	-0.152588	-0.170898	-1.83716	-3.55835	-9.13696	-14.2273	-0.213623
21.4285	-0.164795	-0.183105	-1.85547	-3.6438	-9.19189	-14.2029	-0.20752
21.7282	-0.140381	-0.170898	-1.89209	-3.8147	-9.2041	-14.2029	-0.213623
21.8781	-0.12207	-0.183105	-1.92871	-3.93066	-9.31396	-14.1541	-0.20752
22.028	-0.12207	-0.195312	-1.92871	-4.03442	-9.33838	-14.1479	-0.20752
22.1778	-0.12207	-0.177002	-1.94702	-4.13208	-9.375	-14.1235	-0.219727
22.4775	-0.140381	-0.189209	-2.00195	-4.26636	-9.40552	-14.1174	-0.22583
22.6273	-0.115967	-0.183105	-2.02026	-4.35181	-9.43603	-14.0808	-0.195312
22.7772	-0.134277	-0.177002	-2.05078	-4.38232	-9.45434	-14.0625	-0.20752
22.927	-0.115967	-0.170898	-2.09351	-4.44946	-9.52759	-14.0503	-0.213623
23.2267	-0.109863	-0.189209	-2.14233	-4.47998	-9.52148	-14.0198	-0.213623
23.3766	-0.12207	-0.177002	-2.14844	-4.49829	-9.57642	-14.0076	-0.219727
23.5265	-0.134277	-0.177002	-2.17285	-4.47998	-9.59473	-13.9893	-0.219727
23.6763	-0.134277	-0.183105	-2.20337	-4.50439	-9.61914	-13.9587	-0.20752
23.8261	-0.140381	-0.170898	-2.22778	-4.50439	-9.65576	-13.9587	-0.22583
24.1258	-0.128174	-0.183105	-2.28882	-4.5227	-9.69238	-13.9343	-0.213623
24.2757	-0.134277	-0.195312	-2.31934	-4.50439	-9.70459	-13.9099	-0.219727
24.4255	-0.152588	-0.189209	-2.34985	-4.54712	-9.73511	-13.9221	-0.219727
24.5754	-0.12207	-0.183105	-2.35596	-4.55322	-9.74731	-13.8855	-0.20752
24.8751	-0.115967	-0.189209	-2.41699	-4.57764	-9.77783	-13.8855	-0.22583
25.025	-0.115967	-0.20752	-2.44141	-4.58374	-9.79614	-13.8611	-0.219727
25.1748	-0.109863	-0.183105	-2.46582	-4.60815	-9.85107	-13.8367	-0.231934
25.3246	-0.115967	-0.20752	-2.45972	-4.63257	-9.86938	-13.8306	-0.22583
25.6243	-0.115967	-0.189209	-2.50244	-4.6814	-9.88159	-13.8245	-0.238037
25.7742	-0.115967	-0.183105	-2.52686	-4.71802	-9.8938	-13.8062	-0.22583
25.924	-0.134277	-0.189209	-2.58789	-4.72412	-9.906	-13.7878	-0.22583
26.0739	-0.134277	-0.201416	-2.59399	-4.74853	-9.94873	-13.7634	-0.22583
26.3736	-0.128174	-0.201416	-2.65503	-4.79126	-9.96704	-13.7573	-0.231934
26.5235	-0.128174	-0.170898	-2.64893	-4.79736	-10.0037	-13.7207	-0.219727
26.6733	-0.140381	-0.189209	-2.70386	-4.79126	-10.0159	-13.7024	-0.219727
26.8232	-0.12207	-0.195312	-2.72827	-4.81567	-10.0342	-13.6719	-0.213623
27.1228	-0.128174	-0.183105	-2.75879	-4.80347	-10.0586	-13.6414	-0.22583
27.2727	-0.128174	-0.177002	-2.80151	-4.81567	-10.0891	-13.5925	-0.231934
27.4225	-0.115967	-0.189209	-2.80151	-4.82178	-10.1196	-13.5498	-0.22583
27.5724	-0.128174	-0.189209	-2.85645	-4.81567	-10.1257	-13.5071	-0.219727
27.8721	-0.134277	-0.189209	-2.89917	-4.83398	-10.1746	-13.446	-0.231934
28.022	-0.128174	-0.189209	-2.92358	-4.82178	-10.1501	-13.4094	-0.20752
28.1718	-0.146484	-0.177002	-2.97852	-4.84619	-10.1929	-13.3423	-0.231934
28.3217	-0.10376	-0.183105	-2.96631	-4.84619	-10.2356	-13.3057	-0.250244
28.4715	-0.12207	-0.195312	-3.01514	-4.8645	-10.2417	-13.269	-0.250244
28.7712	-0.12207	-0.201416	-3.05176	-4.8645	-10.26	-13.2202	-0.244141
28.921	-0.128174	-0.195312	-3.07617	-4.8706	-10.2966	-13.1592	-0.22583
29.0709	-0.109863	-0.189209	-3.10059	-4.89502	-10.321	-13.092	-0.238037
29.2207	-0.115967	-0.201416	-3.10669	-4.90112	-10.321	-13.0249	-0.244141
29.5205	-0.109863	-0.201416	-3.14941	-4.90723	-10.3821	-12.9517	-0.238037
29.6703	-0.0976562	-0.201416	-3.14331	-4.91333	-10.4004	-12.8845	-0.231934
29.8202	-0.109863	-0.195312	-3.16772	-4.93774	-10.4187	-12.7991	-0.238037
29.97	-0.128174	-0.201416	-3.20435	-4.93774	-10.4187	-12.6953	-0.238037
30.2697	-0.115967	-0.195312	-3.22266	-4.93164	-10.4492	-12.6099	-0.22583
30.4195	-0.12207	-0.201416	-3.25928	-4.95605	-10.4675	-12.5122	-0.231934
30.5694	-0.115967	-0.219727	-3.26538	-4.94995	-10.498	-12.4084	-0.22583
30.7192	-0.128174	-0.213623	-3.2959	-4.95605	-10.5225	-12.2925	-0.219727
31.019	-0.128174	-0.213623	-3.32031	-4.97436	-10.5347	-12.1948	-0.22583
31.1688	-0.128174	-0.201416	-3.34473	-4.96826	-10.5347	-12.0728	-0.238037
31.3187	-0.12207	-0.195312	-3.35083	-4.99878	-10.5774	-11.9507	-0.238037
31.4685	-0.12207	-0.20752	-3.37524	-5.01099	-10.5957	-11.8103	-0.219727
31.7682	-0.134277	-0.20752	-3.42407	-4.99268	-10.6384	-11.6638	-0.238037
31.918	-0.134277	-0.213623	-3.43018	-5.02319	-10.6567	-11.5417	-0.231934
32.0679	-0.152588	-0.213623	-3.44238	-5.0293	-10.6689	-11.3708	-0.231934
32.2177	-0.109863	-0.20752	-3.4729	-5.01099	-10.675	-11.2427	-0.238037
32.5174	-0.10376	-0.20752	-3.48511	-5.0293	-10.6934	-11.0962	-0.22583
32.6673	-0.115967	-0.201416	-3.52783	-5.04761	-10.7056	-10.9314	-0.238037
32.8171	-0.152588	-0.201416	-3.56445	-5.05981	-10.7483	-10.8032	-0.238037
32.967	-0.109863	-0.213623	-3.57666	-5.08423	-10.7788	-10.6506	-0.219727
33.1168	-0.12207	-0.213623	-3.58887	-5.07202	-10.7971	-10.5041	-0.231934
33.4166	-0.140381	-0.213623	-3.61938	-5.10254	-10.8215	-10.3638	-0.231934
33.5664	-0.134277	-0.20752	-3.61938	-5.09644	-10.8154	-10.2234	-0.244141
33.7163	-0.128174	-0.20752	-3.6438	-5.12085	-10.8459	-10.1135	-0.244141
33.8661	-0.109863	-0.219727	-3.6499	-5.12085	-10.8765	-9.97925	-0.250244
34.1658	-0.12207	-0.20752	-3.69263	-5.13916	-10.8826	-9.83887	-0.231934
34.3157	-0.109863	-0.219727	-3.71094	-5.13306	-10.907	-9.7229	-0.238037
34.4655	-0.134277	-0.219727	-3.71704	-5.12695	-10.9253	-9.60693	-0.231934
34.6154	-0.109863	-0.201416	-3.72925	-5.12695	-10.9375	-9.50928	-0.262451
34.9151	-0.134277	-0.213623	-3.75977	-5.13916	-10.9436	-9.3811	-0.231934
35.0649	-0.146484	-0.238037	-3.80249	-5.13916	-10.9863	-9.27124	-0.238037
35.2147	-0.128174	-0.219727	-3.77808	-5.13916	-11.0046	-9.17358	-0.238037
35.3646	-0.128174	-0.213623	-3.83301	-5.14526	-11.0107	-9.08813	-0.231934
35.6643	-0.0854492	-0.219727	-3.84521	-5.14526	-11.0107	-8.97827	-0.250244
35.8141	-0.115967	-0.231934	-3.84521	-5.13916	-11.0413	-8.88672	-0.238037
35.964	-0.128174	-0.231934	-3.85132	-5.13306	-11.0291	-8.77685	-0.256348
36.1138	-0.115967	-0.219727	-3.88184	-5.13306	-11.0596	-8.69751	-0.256348
36.4136	-0.146484	-0.22583	-3.88184	-5.12695	-11.0779	-8.57544	-0.250244
36.5634	-0.115967	-0.231934	-3.89404	-5.14526	-11.0779	-8.52661	-0.238037
36.7133	-0.128174	-0.22583	-3.91235	-5.12695	-11.084	-8.43506	-0.256348
36.8631	-0.134277	-0.219727	-3.93677	-5.12085	-11.0962	-8.35571	-0.244141
37.1628	-0.140381	-0.219727	-3.95508	-5.12695	-11.1389	-8.27026	-0.250244
37.3127	-0.109863	-0.238037	-3.97949	-5.12085	-11.1572	-8.1604	-0.250244
37.4625	-0.109863	-0.238037	-3.97949	-5.10254	-11.145	-8.09326	-0.244141
37.6124	-0.115967	-0.231934	-3.9917	-5.11475	-11.1572	-8.00171	-0.250244
37.7622	-0.12207	-0.219727	-4.00391	-5.12085	-11.1816	-7.94067	-0.256348
38.0619	-0.134277	-0.22583	-4.04053	-5.11475	-11.1694	-7.83691	-0.262451
38.2117	-0.128174	-0.231934	-4.03442	-5.09033	-11.2061	-7.75757	-0.256348
38.3616	-0.134277	-0.238037	-4.05884	-5.10254	-11.2	-7.66602	-0.250244
38.5114	-0.115967	-0.219727	-4.08936	-5.10254	-11.2305	-7.58057	-0.244141
38.8111	-0.128174	-0.22583	-4.07104	-5.11475	-11.2305	-7.50732	-0.238037
38.961	-0.128174	-0.238037	-4.07715	-5.10254	-11.2366	-7.42798	-0.238037
39.1108	-0.134277	-0.244141	-4.11377	-5.11475	-11.2366	-7.34863	-0.238037
39.2607	-0.12207	-0.238037	-4.14429	-5.08423	-11.2488	-7.26929	-0.244141
39.5604	-0.128174	-0.244141	-4.13818	-5.10254	-11.261	-7.15942	-0.256348
39.7103	-0.158691	-0.231934	-4.14429	-5.09644	-11.2732	-7.08008	-0.256348
39.8601	-0.158691	-0.238037	-4.18091	-5.12085	-11.2671	-7.00684	-0.231934
40.01	-0.0671387	-0.244141	-4.1626	-5.10254	-11.2915	-6.93359	-0.256348
40.3097	-0.0793457	-0.238037	-4.18701	-5.10864	-11.2976	-6.84814	-0.256348
40.4595	-0.158691	-0.238037	-4.20532	-5.10254	-11.2976	-6.76269	-0.250244
40.6094	-0.170898	-0.238037	-4.1748	-5.12695	-11.3037	-6.68945	-0.250244
40.7592	-0.0976562	-0.238037	-4.20532	-5.12695	-11.3159	-6.61621	-0.244141
41.0589	-0.0976562	-0.244141	-4.22363	-5.13306	-11.322	-6.51855	-0.256348
41.2087	-0.10376	-0.250244	-4.24194	-5.12085	-11.322	-6.4331	-0.244141
41.3586	-0.140381	-0.244141	-4.22363	-5.13306	-11.322	-6.35986	-0.250244
41.5084	-0.152588	-0.244141	-4.23584	-5.12085	-11.322	-6.29883	-0.250244
41.8081	-0.115967	-0.262451	-4.26636	-5.12695	-11.3586	-6.20117	-0.250244
41.958	-0.140381	-0.250244	-4.26025	-5.13306	-11.3403	-6.13403	-0.250244
42.1078	-0.0976562	-0.238037	-4.26636	-5.13916	-11.3159	-6.04858	-0.256348
42.2577	-0.219727	-0.244141	-4.27246	-5.11475	-11.3281	-5.95703	-0.244141
42.4076	-0.146484	-0.256348	-4.28467	-5.12695	-11.3464	-5.896	-0.250244
42.7073	-0.10376	-0.262451	-4.28467	-5.12085	-11.3464	-5.81055	-0.238037
42.8571	-0.134277	-0.262451	-4.30908	-5.11475	-11.3525	-5.7251	-0.250244
43.007	-0.164795	-0.262451	-4.32739	-5.12695	-11.3586	-5.65796	-0.244141
43.1568	-0.189209	-0.250244	-4.3335	-5.12085	-11.377	-5.57251	-0.256348
43.4565	-0.201416	-0.256348	-4.35791	-5.11475	-11.3586	-5.48706	-0.274658
43.6064	-0.134277	-0.268555	-4.3457	-5.09644	-11.3647	-5.42602	-0.250244
43.7562	-0.146484	-0.262451	-4.35181	-5.11475	-11.3708	-5.34058	-0.262451
43.9061	-0.158691	-0.262451	-4.36401	-5.12695	-11.377	-5.27344	-0.238037
44.2057	-0.140381	-0.262451	-4.40063	-5.10254	-11.3586	-5.18188	-0.244141
44.3556	-0.164795	-0.268555	-4.36401	-5.11475	-11.3525	-5.10864	-0.256348
44.5054	-0.115967	-0.256348	-4.37622	-5.10864	-11.3464	-5.0293	-0.244141
44.6553	-0.146484	-0.268555	-4.37012	-5.09644	-11.3403	-4.94385	-0.262451
44.955	-0.158691	-0.268555	-4.39453	-5.08423	-11.3647	-4.8645	-0.256348
45.1048	-0.189209	-0.268555	-4.40674	-5.07812	-11.3586	-4.78516	-0.262451
45.2547	-0.152588	-0.274658	-4.41284	-5.0415	-11.3708	-4.71191	-0.250244
45.4046	-0.146484	-0.262451	-4.40063	-5.05371	-11.3708	-4.63867	-0.250244
45.7043	-0.152588	-0.274658	-4.42505	-5.02319	-11.377	-4.55322	-0.262451
45.8541	-0.164795	-0.268555	-4.42505	-5.01099	-11.3464	-4.47998	-0.268555
46.004	-0.195312	-0.262451	-4.43726	-4.99268	-11.3708	-4.41284	-0.250244
46.1538	-0.140381	-0.262451	-4.45557	-4.97436	-11.377	-4.3457	-0.256348
46.4535	-0.146484	-0.274658	-4.44946	-4.94385	-11.3647	-4.27856	-0.250244
46.6034	-0.158691	-0.280762	-4.44336	-4.90723	-11.3525	-4.21143	-0.256348
46.7532	-0.170898	-0.286865	-4.46777	-4.90112	-11.3525	-4.13818	-0.250244
46.9031	-0.158691	-0.268555	-4.44946	-4.88892	-11.3586	-4.05273	-0.256348
47.0529	-0.140381	-0.286865	-4.47388	-4.8706	-11.3525	-3.96118	-0.256348
47.3526	-0.10376	-0.274658	-4.49219	-4.80957	-11.3464	-3.90625	-0.250244
47.5024	-0.177002	-0.274658	-4.5105	-4.80347	-11.3525	-3.83911	-0.256348
47.6523	-0.146484	-0.286865	-4.50439	-4.77905	-11.3403	-3.77808	-0.244141
47.8021	-0.152588	-0.268555	-4.49219	-4.75464	-11.322	-3.70483	-0.250244
48.1018	-0.12207	-0.286865	-4.48608	-4.69971	-11.3464	-3.6377	-0.256348
48.2517	-0.134277	-0.292969	-4.50439	-4.70581	-11.3159	-3.58276	-0.250244
48.4016	-0.183105	-0.292969	-4.5166	-4.67529	-11.3159	-3.49731	-0.262451
48.5514	-0.164795	-0.274658	-4.52881	-4.65088	-11.3098	-3.44238	-0.262451
48.8511	-0.170898	-0.286865	-4.5166	-4.60205	-11.3281	-3.38135	-0.262451
49.001	-0.146484	-0.305176	-4.52881	-4.57153	-11.3159	-3.31421	-0.244141
49.1508	-0.12207	-0.292969	-4.5227	-4.55322	-11.3098	-3.25928	-0.244141
49.3007	-0.140381	-0.280762	-4.5227	-4.52881	-11.3098	-3.19214	-0.268555
49.6004	-0.140381	-0.292969	-4.5227	-4.48608	-11.2976	-3.14331	-0.250244
49.7502	-0.12207	-0.286865	-4.55933	-4.45557	-11.2854	-3.06396	-0.250244
49.9001	-0.140381	-0.299072	-4.55322	-4.43726	-11.2732	-3.03345	-0.256348
50.0499	-0.109863	-0.286865	-4.55322	-4.41894	-11.2732	-2.9602	-0.262451
50.3496	-0.140381	-0.292969	-4.53491	-4.36401	-11.2549	-2.89917	-0.268555
50.4994	-0.158691	-0.292969	-4.55322	-4.37622	-11.2488	-2.84424	-0.256348
50.6493	-0.128174	-0.280762	-4.55933	-4.3396	-11.2549	-2.79541	-0.262451
50.7991	-0.12207	-0.305176	-4.55933	-4.30908	-11.2366	-2.72827	-0.268555
51.0988	-0.158691	-0.305176	-4.55933	-4.27856	-11.2244	-2.67944	-0.262451
51.2487	-0.0915527	-0.299072	-4.57764	-4.24805	-11.2366	-2.61841	-0.250244
51.3986	-0.140381	-0.286865	-4.55322	-4.24194	-11.1938	-2.56958	-0.256348
51.5484	-0.134277	-0.292969	-4.55933	-4.23584	-11.1938	-2.51465	-0.256348
51.6983	-0.152588	-0.286865	-4.55933	-4.21143	-11.1694	-2.45972	-0.256348
51.998	-0.140381	-0.286865	-4.55933	-4.1626	-11.1633	-2.41089	-0.262451
52.1478	-0.158691	-0.305176	-4.57764	-4.15039	-11.1389	-2.37427	-0.262451
52.2977	-0.177002	-0.317383	-4.55933	-4.12598	-11.1267	-2.31323	-0.238037
52.4475	-0.128174	-0.286865	-4.57153	-4.12598	-11.084	-2.27661	-0.250244
52.7472	-0.10376	-0.299072	-4.58374	-4.07715	-11.0901	-2.22778	-0.262451
52.8971	-0.140381	-0.305176	-4.59595	-4.08325	-11.0474	-2.17895	-0.256348
53.0469	-0.115967	-0.299072	-4.58374	-4.04053	-11.0229	-2.13623	-0.250244
53.1968	-0.140381	-0.299072	-4.58984	-4.03442	-11.0046	-2.10571	-0.256348
53.4964	-0.128174	-0.292969	-4.58984	-3.96728	-10.9802	-2.05688	-0.238037
53.6463	-0.128174	-0.311279	-4.58984	-3.9856	-10.9314	-2.00806	-0.256348
53.7961	-0.177002	-0.299072	-4.58984	-3.94287	-10.8887	-1.97144	-0.244141
53.946	-0.152588	-0.299072	-4.58374	-3.93677	-10.8643	-1.92871	-0.256348
54.2457	-0.128174	-0.299072	-4.59595	-3.91235	-10.8276	-1.92261	-0.250244
54.3956	-0.12207	-0.299072	-4.57153	-3.88794	-10.8032	-1.87378	-0.268555
54.5454	-0.146484	-0.311279	-4.58984	-3.86963	-10.7666	-1.81274	-0.250244
54.6953	-0.152588	-0.305176	-4.61426	-3.87573	-10.7117	-1.77612	-0.244141
54.995	-0.128174	-0.305176	-4.59595	-3.8269	-10.6567	-1.75781	-0.262451
55.1448	-0.140381	-0.299072	-4.62036	-3.8269	-10.6445	-1.7334	-0.262451
55.2947	-0.134277	-0.299072	-4.60815	-3.80859	-10.614	-1.67236	-0.256348
55.4445	-0.140381	-0.311279	-4.60815	-3.77197	-10.5896	-1.66016	-0.244141
55.7442	-0.164795	-0.268555	-4.60205	-3.75366	-10.4858	-1.62354	-0.262451
55.8941	-0.140381	-0.292969	-4.60815	-3.74756	-10.4553	-1.58081	-0.262451
56.0439	-0.12207	-0.299072	-4.59595	-3.72925	-10.4004	-1.5564	-0.250244
56.1938	-0.128174	-0.305176	-4.61426	-3.70483	-10.3638	-1.53809	-0.250244
56.3436	-0.146484	-0.305176	-4.61426	-3.69263	-10.3333	-1.51367	-0.274658
56.6433	-0.146484	-0.292969	-4.65088	-3.65601	-10.2905	-1.45874	-0.262451
56.7931	-0.115967	-0.305176	-4.60205	-3.65601	-10.1929	-1.45264	-0.262451
56.943	-0.134277	-0.299072	-4.60205	-3.61328	-10.1318	-1.41602	-0.268555
57.0928	-0.115967	-0.286865	-4.63257	-3.60718	-10.1135	-1.3977	-0.256348
57.3925	-0.128174	-0.299072	-4.62646	-3.56445	-10.0342	-1.35498	-0.268555
57.5424	-0.152588	-0.299072	-4.60815	-3.55225	-10.0037	-1.34277	-0.268555
57.6923	-0.152588	-0.311279	-4.63867	-3.52173	-9.94873	-1.31836	-0.262451
57.8421	-0.134277	-0.317383	-4.60815	-3.50342	-9.83887	-1.28784	-0.262451
58.1418	-0.134277	-0.305176	-4.58374	-3.479	-9.78393	-1.27563	-0.250244
58.2917	-0.152588	-0.305176	-4.64477	-3.4729	-9.69238	-1.25122	-0.274658
58.4415	-0.134277	-0.323486	-4.62646	-3.45459	-9.65576	-1.22681	-0.256348
58.5914	-0.128174	-0.305176	-4.62646	-3.42407	-9.61304	-1.2146	-0.262451
58.8911	-0.152588	-0.305176	-4.62036	-3.38135	-9.552	-1.18408	-0.250244
59.0409	-0.146484	-0.311279	-4.61426	-3.36914	-9.41772	-1.16577	-0.262451
59.1908	-0.152588	-0.299072	-4.62036	-3.37524	-9.33838	-1.15967	-0.262451
59.3406	-0.134277	-0.311279	-4.59595	-3.33862	-9.28345	-1.13525	-0.250244
59.6403	-0.134277	-0.311279	-4.58984	-3.2959	-9.21631	-1.11694	-0.268555
59.7901	-0.128174	-0.311279	-4.55322	-3.28979	-9.14917	-1.08643	-0.262451
59.94	-0.152588	-0.299072	-4.54712	-3.27148	-9.07593	-1.07422	-0.268555
60.0898	-0.134277	-0.305176	-4.49219	-3.26538	-8.95386	-1.06201	-0.250244
60.3895	-0.140381	-0.305176	-4.45557	-3.22266	-8.87451	-1.0498	-0.250244
60.5394	-0.134277	-0.32959	-4.41894	-3.19214	-8.80127	-1.03149	-0.256348
60.6893	-0.170898	-0.323486	-4.38232	-3.18603	-8.75854	-1.01318	-0.262451
60.8391	-0.140381	-0.317383	-4.37012	-3.16772	-8.69141	-1.00098	-0.268555
60.989	-0.128174	-0.317383	-4.32739	-3.14941	-8.61816	-0.994873	-0.256348
61.2887	-0.152588	-0.305176	-4.26636	-3.1311	-8.47168	-0.976562	-0.256348
61.4385	-0.164795	-0.317383	-4.26025	-3.1311	-8.42285	-0.964355	-0.274658
61.5884	-0.140381	-0.311279	-4.21753	-3.10059	-8.32519	-0.939941	-0.268555
61.7382	-0.128174	-0.32959	-4.20532	-3.07007	-8.27637	-0.952148	-0.262451
62.0379	-0.164795	-0.323486	-4.11987	-3.02124	-8.17871	-0.921631	-0.262451
62.1878	-0.170898	-0.323486	-4.10767	-3.02124	-8.11768	-0.909424	-0.268555
62.3376	-0.152588	-0.323486	-4.05884	-3.00293	-7.9956	-0.90332	-0.256348
62.4874	-0.140381	-0.311279	-4.04663	-2.99072	-7.92236	-0.891113	-0.268555
62.7871	-0.134277	-0.32959	-3.96728	-2.9541	-7.85522	-0.866699	-0.274658
62.937	-0.164795	-0.32959	-3.94287	-2.92969	-7.78809	-0.872803	-0.262451
63.0868	-0.177002	-0.32959	-3.91235	-2.93579	-7.73926	-0.866699	-0.268555
63.2367	-0.146484	-0.311279	-3.90625	-2.90527	-7.67822	-0.848389	-0.280762
63.5364	-0.158691	-0.323486	-3.83301	-2.88696	-7.55615	-0.830078	-0.268555
63.6863	-0.170898	-0.317383	-3.79028	-2.86865	-7.49512	-0.830078	-0.268555
63.8361	-0.164795	-0.341797	-3.76587	-2.86865	-7.42798	-0.811768	-0.274658
63.986	-0.140381	-0.311279	-3.72925	-2.81982	-7.39746	-0.811768	-0.268555
64.2857	-0.170898	-0.32959	-3.68652	-2.82593	-7.33643	-0.79956	-0.280762
64.4355	-0.164795	-0.32959	-3.68042	-2.80151	-7.26929	-0.793457	-0.268555
64.5854	-0.177002	-0.323486	-3.6438	-2.7771	-7.17773	-0.769043	-0.274658
64.7352	-0.152588	-0.317383	-3.61328	-2.771	-7.12891	-0.775146	-0.292969
65.0349	-0.152588	-0.323486	-3.56445	-2.74048	-7.08618	-0.787353	-0.280762
65.1848	-0.183105	-0.317383	-3.51562	-2.72827	-7.01904	-0.756836	-0.274658
65.3346	-0.170898	-0.32959	-3.49731	-2.69775	-6.96411	-0.756836	-0.274658
65.4844	-0.158691	-0.317383	-3.43018	-2.67334	-6.86645	-0.750732	-0.286865
65.6343	-0.158691	-0.317383	-3.41186	-2.67944	-6.82983	-0.750732	-0.274658
65.934	-0.152588	-0.32959	-3.35083	-2.63672	-6.7749	-0.738525	-0.286865
66.0838	-0.189209	-0.317383	-3.30811	-2.61841	-6.70776	-0.738525	-0.262451
66.2337	-0.164795	-0.32959	-3.25928	-2.63061	-6.66504	-0.714111	-0.280762
66.3835	-0.170898	-0.32959	-3.22876	-2.6062	-6.62842	-0.701904	-0.280762
66.6833	-0.158691	-0.317383	-3.18603	-2.58179	-6.53076	-0.708008	-0.274658
66.8331	-0.158691	-0.323486	-3.17993	-2.55737	-6.48804	-0.695801	-0.268555
66.983	-0.177002	-0.32959	-3.14331	-2.54517	-6.46362	-0.683594	-0.286865
67.1328	-0.158691	-0.311279	-3.13721	-2.52686	-6.4331	-0.683594	-0.250244
67.4325	-0.146484	-0.311279	-3.1189	-2.49023	-6.37817	-0.689697	-0.262451
67.5824	-0.140381	-0.317383	-3.08228	-2.48413	-6.32324	-0.689697	-0.262451
67.7322	-0.146484	-0.317383	-3.04565	-2.45972	-6.2561	-0.665283	-0.274658
67.8821	-0.152588	-0.323486	-3.04565	-2.45361	-6.19507	-0.67749	-0.256348
68.1818	-0.140381	-0.323486	-2.99683	-2.40478	-6.17676	-0.65918	-0.268555
68.3316	-0.134277	-0.311279	-2.97241	-2.38647	-6.12183	-0.653076	-0.280762
68.4814	-0.140381	-0.32959	-2.948	-2.38647	-6.05469	-0.646973	-0.262451
68.6313	-0.170898	-0.335693	-2.92969	-2.38037	-6.01807	-0.634766	-0.280762
68.931	-0.146484	-0.323486	-2.87476	-2.35596	-5.93262	-0.653076	-0.262451
69.0808	-0.195312	-0.323486	-2.87476	-2.31323	-5.896	-0.628662	-0.262451
69.2307	-0.140381	-0.323486	-2.85645	-2.30713	-5.84717	-0.634766	-0.268555
69.3805	-0.152588	-0.335693	-2.84424	-2.29492	-5.81665	-0.604248	-0.250244
69.6803	-0.177002	-0.32959	-2.78931	-2.2583	-5.74951	-0.616455	-0.256348
69.8301	-0.152588	-0.32959	-2.771	-2.23999	-5.71899	-0.616455	-0.256348
69.98	-0.146484	-0.305176	-2.74658	-2.23999	-5.65796	-0.604248	-0.268555
70.1298	-0.140381	-0.335693	-2.74658	-2.20947	-5.62134	-0.598144	-0.262451
70.2797	-0.152588	-0.311279	-2.71606	-2.20947	-5.57251	-0.610352	-0.250244
70.5794	-0.177002	-0.32959	-2.67334	-2.14844	-5.52368	-0.604248	-0.274658
70.7292	-0.164795	-0.299072	-2.66113	-2.15454	-5.47485	-0.592041	-0.250244
70.8791	-0.146484	-0.311279	-2.65503	-2.12402	-5.42602	-0.585937	-0.256348
71.0289	-0.170898	-0.323486	-2.6123	-2.10571	-5.33447	-0.57373	-0.250244
71.3286	-0.201416	-0.323486	-2.59399	-2.0874	-5.30395	-0.585937	-0.262451
71.4784	-0.183105	-0.311279	-2.53906	-2.05688	-5.26733	-0.579834	-0.256348
71.6283	-0.183105	-0.305176	-2.53296	-2.05078	-5.18188	-0.57373	-0.244141
71.7781	-0.170898	-0.311279	-2.51465	-2.02637	-5.15137	-0.579834	-0.238037
72.0778	-0.177002	-0.311279	-2.48413	-2.00195	-5.13306	-0.561523	-0.250244
72.2277	-0.201416	-0.323486	-2.49634	-1.99585	-5.01709	-0.561523	-0.244141
72.3775	-0.189209	-0.317383	-2.45972	-1.95923	-4.98657	-0.561523	-0.256348
72.5274	-0.177002	-0.305176	-2.44141	-1.97754	-4.93164	-0.543213	-0.256348
72.8271	-0.20752	-0.317383	-2.40478	-1.94702	-4.90723	-0.152588	-0.256348
72.977	-0.20752	-0.311279	-2.41699	-1.94092	-4.85229	-0.164795	-0.238037
73.1268	-0.213623	-0.311279	-2.38647	-1.9104	-4.82178	-0.146484	-0.231934
73.2767	-0.20752	-0.311279	-2.36816	-1.9043	-4.71191	-0.170898	-0.244141
73.5764	-0.195312	-0.311279	-2.35596	-1.86768	-4.67529	-0.158691	-0.250244
73.7262	-0.213623	-0.299072	-2.35596	-1.85547	-4.62646	-0.164795	-0.244141
73.8761	-0.20752	-0.305176	-2.34375	-1.84326	-4.58374	-0.158691	-0.256348
74.0259	-0.20752	-0.305176	-2.33765	-1.82495	-4.54102	-0.170898	-0.244141
74.3256	-0.238037	-0.305176	-2.31934	-1.81274	-4.44336	-0.170898	-0.256348
74.4754	-0.20752	-0.305176	-2.31934	-1.79443	-4.42505	-0.177002	-0.238037
74.6253	-0.201416	-0.311279	-2.29492	-1.77612	-4.38843	-0.152588	-0.262451
74.7751	-0.177002	-0.311279	-2.29492	-1.77002	-4.35791	-0.164795	-0.231934
74.925	-0.201416	-0.286865	-2.28882	-1.75171	-4.30908	-0.164795	-0.244141
75.2247	-0.20752	-0.299072	-2.23999	-1.7334	-4.25415	-0.164795	-0.231934
75.3745	-0.189209	-0.311279	-2.22168	-1.70898	-4.18701	-0.158691	-0.262451
75.5244	-0.213623	-0.311279	-2.19727	-1.69067	-4.15039	-0.158691	-0.244141
75.6743	-0.183105	-0.305176	-2.19116	-1.67847	-4.13208	-0.183105	-0.244141
75.974	-0.183105	-0.299072	-2.14233	-1.67236	-4.08325	-0.158691	-0.219727
76.1238	-0.177002	-0.305176	-2.15454	-1.65405	-4.04053	-0.170898	-0.22583
76.2737	-0.201416	-0.299072	-2.11792	-1.62354	-4.02222	-0.170898	-0.244141
76.4235	-0.183105	-0.311279	-2.11792	-1.62354	-3.94287	-0.170898	-0.238037
76.7232	-0.177002	-0.299072	-2.12402	-1.59302	-3.91235	-0.158691	-0.244141
76.8731	-0.177002	-0.299072	-2.10571	-1.59302	-3.86963	-0.164795	-0.256348
77.0229	-0.164795	-0.292969	-2.0752	-1.59912	-3.83301	-0.170898	-0.244141
77.1728	-0.201416	-0.299072	-2.0874	-1.5686	-3.80249	-0.140381	-0.250244
77.4724	-0.183105	-0.311279	-2.04468	-1.5625	-3.78418	-0.164795	-0.231934
77.6223	-0.164795	-0.292969	-2.00806	-1.54419	-3.70483	-0.164795	-0.244141
77.7721	-0.177002	-0.311279	-2.01416	-1.5564	-3.68042	-0.164795	-0.238037
77.922	-0.189209	-0.305176	-1.99585	-1.52588	-3.6438	-0.170898	-0.244141
78.2217	-0.183105	-0.292969	-1.94702	-1.50146	-3.63159	-0.158691	-0.238037
78.3715	-0.170898	-0.299072	-1.95923	-1.47705	-3.57666	-0.164795	-0.22583
78.5214	-0.146484	-0.299072	-1.94092	-1.47705	-3.55225	-0.164795	-0.244141
78.6713	-0.152588	-0.299072	-1.9104	-1.46484	-3.49731	-0.164795	-0.238037
78.971	-0.177002	-0.299072	-1.9043	-1.45264	-3.479	-0.170898	-0.244141
79.1208	-0.170898	-0.311279	-1.87378	-1.44653	-3.46069	-0.158691	-0.238037
79.2707	-0.164795	-0.274658	-1.87988	-1.41602	-3.43018	-0.170898	-0.238037
79.4205	-0.164795	-0.299072	-1.86768	-1.40381	-3.40576	-0.152588	-0.244141
79.5704	-0.158691	-0.292969	-1.84937	-1.3916	-3.36914	-0.152588	-0.250244
79.8701	-0.183105	-0.286865	-1.81885	-1.37939	-3.31421	-0.146484	-0.238037
80.0199	-0.177002	-0.305176	-1.81885	-1.34888	-3.2959	-0.152588	-0.256348
80.1698	-0.177002	-0.305176	-1.79443	-1.35498	-3.2959	-0.164795	-0.238037
80.3196	-0.177002	-0.299072	-1.77612	-1.34277	-3.23486	-0.152588	-0.22583
80.6193	-0.152588	-0.299072	-1.76392	-1.29395	-3.22876	-0.158691	-0.238037
80.7691	-0.170898	-0.311279	-1.72729	-1.28784	-3.20435	-0.164795	-0.244141
80.919	-0.152588	-0.280762	-1.7334	-1.30005	-3.15552	-0.177002	-0.22583
81.0688	-0.177002	-0.286865	-1.70288	-1.26953	-3.1311	-0.164795	-0.22583
81.3685	-0.152588	-0.305176	-1.66626	-1.23901	-3.1189	-0.170898	-0.250244
81.5184	-0.158691	-0.292969	-1.67236	-1.23291	-3.10059	-0.170898	-0.238037
81.6683	-0.158691	-0.286865	-1.66626	-1.23291	-3.09448	-0.164795	-0.231934
81.8181	-0.195312	-0.280762	-1.64185	-1.2146	-3.05176	-0.170898	-0.238037
82.1178	-0.195312	-0.286865	-1.58081	-1.19629	-3.02124	-0.164795	-0.213623
82.2677	-0.152588	-0.286865	-1.59302	-1.19019	-3.01514	-0.170898	-0.231934
82.4175	-0.170898	-0.286865	-1.58691	-1.17798	-2.99072	-0.164795	-0.22583
82.5674	-0.164795	-0.280762	-1.55029	-1.16577	-2.98462	-0.158691	-0.22583
82.8671	-0.189209	-0.274658	-1.51978	-1.15356	-2.9602	-0.158691	-0.231934
83.0169	-0.164795	-0.274658	-1.51978	-1.13525	-2.93579	-0.158691	-0.219727
83.1668	-0.164795	-0.274658	-1.51367	-1.11084	-2.92969	-0.152588	-0.22583
83.3166	-0.177002	-0.292969	-1.48315	-1.12915	-2.89307	-0.164795	-0.22583
83.6163	-0.177002	-0.280762	-1.48315	-1.11694	-2.88086	-0.152588	-0.238037
83.7661	-0.20752	-0.274658	-1.45874	-1.09863	-2.87476	-0.152588	-0.238037
83.916	-0.177002	-0.286865	-1.46484	-1.10474	-2.85645	-0.158691	-0.22583
84.0658	-0.201416	-0.286865	-1.43433	-1.08032	-2.83203	-0.164795	-0.22583
84.2157	-0.170898	-0.299072	-1.43433	-1.08643	-2.82593	-0.158691	-0.250244
84.5154	-0.170898	-0.292969	-1.40381	-1.0498	-2.79541	-0.152588	-0.22583
84.6653	-0.189209	-0.286865	-1.3916	-1.05591	-2.79541	-0.146484	-0.244141
84.8151	-0.195312	-0.274658	-1.3855	-1.0437	-2.80151	-0.152588	-0.22583
84.965	-0.189209	-0.286865	-1.37939	-1.0498	-2.7832	-0.146484	-0.238037
85.2647	-0.183105	-0.286865	-1.34277	-1.02539	-2.76489	-0.140381	-0.22583
85.4145	-0.164795	-0.274658	-1.32446	-1.00708	-2.74048	-0.164795	-0.231934
85.5644	-0.177002	-0.286865	-1.31836	-1.02539	-2.72217	-0.164795	-0.219727
85.7142	-0.195312	-0.292969	-1.32446	-1.02539	-2.74048	-0.152588	-0.22583
86.0139	-0.22583	-0.305176	-1.25732	-0.988769	-2.69775	-0.152588	-0.219727
86.1638	-0.195312	-0.274658	-1.25732	-0.982666	-2.70996	-0.164795	-0.231934
86.3136	-0.189209	-0.280762	-1.24512	-0.988769	-2.67944	-0.152588	-0.22583
86.4635	-0.213623	-0.280762	-1.2207	-0.988769	-2.67944	-0.164795	-0.219727
86.7631	-0.177002	-0.268555	-1.22681	-0.970459	-2.66724	-0.152588	-0.231934
86.913	-0.189209	-0.268555	-1.2085	-0.970459	-2.67944	-0.158691	-0.22583
87.0628	-0.219727	-0.274658	-1.18408	-0.964355	-2.65503	-0.146484	-0.22583
87.2127	-0.213623	-0.274658	-1.20239	-0.946045	-2.64282	-0.152588	-0.22583
87.5124	-0.201416	-0.286865	-1.15967	-0.927734	-2.64282	-0.158691	-0.238037
87.6623	-0.201416	-0.274658	-1.14136	-0.946045	-2.61841	-0.170898	-0.231934
87.8121	-0.219727	-0.274658	-1.14746	-0.927734	-2.62451	-0.164795	-0.231934
87.962	-0.20752	-0.268555	-1.14746	-0.933838	-2.6062	-0.158691	-0.238037
88.2617	-0.20752	-0.250244	-1.10474	-0.909424	-2.6062	-0.146484	-0.22583
88.4115	-0.189209	-0.280762	-1.10474	-0.921631	-2.6001	-0.164795	-0.231934
88.5614	-0.20752	-0.268555	-1.08643	-0.921631	-2.58789	-0.164795	-0.22583
88.7112	-0.20752	-0.262451	-1.06201	-0.897217	-2.58789	-0.146484	-0.231934
88.8611	-0.183105	-0.274658	-1.07422	-0.909424	-2.57568	-0.134277	-0.22583
89.1608	-0.201416	-0.274658	-1.0437	-0.88501	-2.54517	-0.164795	-0.231934
89.3106	-0.213623	-0.268555	-1.0437	-0.88501	-2.56958	-0.152588	-0.244141
89.4605	-0.20752	-0.268555	-1.03149	-0.88501	-2.56958	-0.158691	-0.231934
89.6103	-0.201416	-0.268555	-1.03149	-0.88501	-2.54517	-0.158691	-0.250244
89.91	-0.201416	-0.256348	-0.988769	-0.872803	-2.54517	-0.158691	-0.231934
90.0598	-0.213623	-0.274658	-0.988769	-0.878906	-2.54517	-0.158691	-0.231934
90.2097	-0.238037	-0.274658	-0.976562	-0.860596	-2.55127	-0.177002	-0.22583
90.3595	-0.20752	-0.268555	-0.958252	-0.854492	-2.54517	-0.146484	-0.213623
90.6593	-0.213623	-0.262451	-0.964355	-0.848389	-2.52686	-0.152588	-0.231934
90.8091	-0.244141	-0.262451	-0.939941	-0.854492	-2.52686	-0.158691	-0.22583
90.959	-0.22583	-0.280762	-0.952148	-0.836182	-2.51465	-0.158691	-0.231934
91.1088	-0.219727	-0.256348	-0.927734	-0.848389	-2.51465	-0.158691	-0.219727
91.4085	-0.213623	-0.280762	-0.921631	-0.836182	-2.50244	-0.152588	-0.244141
91.5584	-0.20752	-0.256348	-0.891113	-0.830078	-2.50854	-0.152588	-0.213623
91.7082	-0.213623	-0.250244	-0.897217	-0.830078	-2.50244	-0.152588	-0.231934
91.8581	-0.238037	-0.256348	-0.878906	-0.830078	-2.50854	-0.140381	-0.22583
92.1578	-0.244141	-0.274658	-0.872803	-0.817871	-2.49634	-0.170898	-0.219727
92.3076	-0.22583	-0.262451	-0.854492	-0.836182	-2.50854	-0.158691	-0.231934
92.4575	-0.213623	-0.262451	-0.854492	-0.823975	-2.47803	-0.164795	-0.231934
92.6073	-0.201416	-0.268555	-0.836182	-0.823975	-2.48413	-0.164795	-0.219727
92.907	-0.201416	-0.262451	-0.848389	-0.79956	-2.49634	-0.177002	-0.22583
93.0568	-0.231934	-0.256348	-0.830078	-0.805664	-2.48413	-0.164795	-0.250244
93.2067	-0.189209	-0.262451	-0.811768	-0.811768	-2.48413	-0.140381	-0.231934
93.3565	-0.219727	-0.262451	-0.805664	-0.79956	-2.48413	-0.164795	-0.219727
93.5064	-0.20752	-0.268555	-0.805664	-0.79956	-2.47192	-0.152588	-0.22583
93.8061	-0.22583	-0.280762	-0.805664	-0.762939	-2.46582	-0.164795	-0.213623
93.956	-0.238037	-0.256348	-0.787353	-0.79956	-2.47192	-0.164795	-0.231934
94.1058	-0.268555	-0.262451	-0.78125	-0.793457	-2.47803	-0.158691	-0.22583
94.2557	-0.195312	-0.262451	-0.769043	-0.787353	-2.47192	-0.152588	-0.238037
94.5554	-0.213623	-0.268555	-0.762939	-0.775146	-2.46582	-0.164795	-0.231934
94.7052	-0.219727	-0.262451	-0.756836	-0.787353	-2.45972	-0.164795	-0.231934
94.8551	-0.219727	-0.262451	-0.756836	-0.769043	-2.46582	-0.152588	-0.250244
95.0049	-0.238037	-0.274658	-0.738525	-0.787353	-2.47803	-0.158691	-0.22583
95.3046	-0.20752	-0.268555	-0.720215	-0.78125	-2.45972	-0.158691	-0.231934
95.4545	-0.22583	-0.274658	-0.726318	-0.775146	-2.47192	-0.140381	-0.238037
95.6043	-0.20752	-0.268555	-0.726318	-0.775146	-2.46582	-0.152588	-0.238037
95.7541	-0.231934	-0.268555	-0.738525	-0.78125	-2.47803	-0.140381	-0.231934
96.0538	-0.22583	-0.268555	-0.726318	-0.762939	-2.48413	-0.170898	-0.231934
96.2037	-0.219727	-0.274658	-0.720215	-0.744629	-2.47803	-0.146484	-0.244141
96.3535	-0.20752	-0.274658	-0.701904	-0.769043	-2.49634	-0.152588	-0.231934
96.5034	-0.201416	-0.286865	-0.689697	-0.756836	-2.49023	-0.152588	-0.22583
96.8031	-0.213623	-0.280762	-0.701904	-0.744629	-2.47192	-0.164795	-0.231934
96.953	-0.213623	-0.268555	-0.67749	-0.726318	-2.47192	-0.152588	-0.238037
97.1028	-0.201416	-0.262451	-0.683594	-0.756836	-2.47803	-0.146484	-0.244141
97.2527	-0.20752	-0.231934	-0.695801	-0.732422	-2.49634	-0.152588	-0.231934
97.5524	-0.195312	-0.268555	-0.671387	-0.726318	-2.49023	-0.134277	-0.231934
97.7022	-0.256348	-0.268555	-0.67749	-0.726318	-2.49023	-0.158691	-0.238037
97.8521	-0.219727	-0.256348	-0.65918	-0.720215	-2.50244	-0.158691	-0.231934
98.0019	-0.213623	-0.262451	-0.653076	-0.726318	-2.50854	-0.146484	-0.22583
98.1518	-0.20752	-0.262451	-0.65918	-0.732422	-2.50854	-0.152588	-0.238037
98.4515	-0.183105	-0.268555	-0.646973	-0.732422	-2.50854	-0.152588	-0.213623
98.6013	-0.213623	-0.262451	-0.653076	-0.726318	-2.51465	-0.164795	-0.22583
98.7512	-0.20752	-0.262451	-0.65918	-0.714111	-2.52075	-0.146484	-0.231934
98.901	-0.213623	-0.256348	-0.640869	-0.720215	-2.51465	-0.158691	-0.256348

## Sheet: Fig. 1B
	WT	R532Q	R532D	R532W	R532F	R532K
	1.16499	11.4591	29.1148	108.003	137.128	1.59684
	1.10473	51.6714	49.7131	19.3128	143.927	1.22525
	0.371593	80.977	6.61836	40.3329	74.5395	1.89813
	1.53659	45.0531	30.2798	24.8264	66.8177	1.04448
	0.984218	33.7145	87.2841	28.01	151.666	0.623509
	1.04448	21.5122	74.901	114.993	155.775	0.746167
	0.7934	51.7317	63.3816	111.498	103.871	0.562181
	1.62521	45.1736	17.957			0.439523
	0.378194	153.247	27.3372
	0.940375	23.0488	29.8479
	0.562181	55.8393
	0.868825

## Sheet: Fig. 1C
time (s)	D620A	D620R	D620W	D620F	D620E	R532W/D620R	R532D/D620R
0	-0.524902	-1.12915	-0.0610352	-0.0854492	-0.183105	-0.20752	-0.115967
0.14985	-0.524902	-1.12915	-0.0427246	-0.0854492	-0.189209	-0.213623	-0.10376
0.44955	-0.512695	-1.12305	-0.0671387	-0.0732422	-0.189209	-0.219727	-0.10376
0.5994	-0.512695	-1.12305	-0.0610352	-0.0732422	-0.201416	-0.219727	-0.10376
0.8991	-0.494385	-1.12305	-0.0671387	-0.0793457	-0.177002	-0.219727	-0.12207
1.04895	-0.506592	-1.12305	-0.0610352	-0.0732422	-0.177002	-0.244141	-0.0976562
1.34865	-0.518799	-1.13525	-0.0671387	-0.0793457	-0.189209	-0.213623	-0.12207
1.4985	-0.506592	-1.12305	-0.0671387	-0.0793457	-0.189209	-0.22583	-0.115967
1.7982	-0.512695	-1.10474	-0.0671387	-0.0732422	-0.195312	-0.231934	-0.10376
1.94805	-0.524902	-1.10474	-0.0732422	-0.0854492	-0.183105	-0.244141	-0.109863
2.24775	-0.494385	-1.11084	-0.0793457	-0.0793457	-0.177002	-0.213623	-0.115967
2.3976	-0.512695	-1.10474	-0.0549316	-0.0915527	-0.195312	-0.22583	-0.109863
2.6973	-0.494385	-1.11084	-0.0671387	-0.0793457	-0.195312	-0.219727	-0.115967
2.84715	-0.494385	-1.09863	-0.0610352	-0.0793457	-0.183105	-0.238037	-0.12207
3.14685	-0.506592	-1.10474	-0.0671387	-0.0854492	-0.183105	-0.250244	-0.115967
3.2967	-0.494385	-1.11084	-0.0610352	-0.0732422	-0.201416	-0.244141	-0.12207
3.5964	-0.500488	-1.09863	-0.0671387	-0.0671387	-0.183105	-0.244141	-0.12207
3.74625	-0.494385	-1.10474	-0.0610352	-0.0854492	-0.189209	-0.244141	-0.109863
4.04595	-0.488281	-1.09253	-0.0549316	-0.0793457	-0.195312	-0.238037	-0.115967
4.1958	-0.512695	-1.09253	-0.0671387	-0.0732422	-0.183105	-0.22583	-0.115967
4.4955	-0.512695	-1.07422	-0.0610352	-0.0732422	-0.201416	-0.244141	-0.10376
4.64535	-0.518799	-1.09253	-0.0732422	-0.0793457	-0.177002	-0.238037	-0.115967
4.94505	-0.512695	-1.10474	-0.0610352	-0.0793457	-0.177002	-0.231934	-0.12207
5.0949	-0.500488	-1.08032	-0.0610352	-0.0793457	-0.183105	-0.22583	-0.109863
5.3946	-0.506592	-1.10474	-0.0549316	-0.0854492	-0.195312	-0.231934	-0.10376
5.54445	-0.506592	-1.09863	-0.0671387	-0.0732422	-0.20752	-0.238037	-0.115967
5.84415	-0.500488	-1.11694	-0.0549316	-0.0732422	-0.201416	-0.238037	-0.115967
5.994	-0.512695	-1.12915	-0.0610352	-0.0671387	-0.201416	-0.231934	-0.109863
6.2937	-0.494385	-1.14136	-0.0549316	-0.0732422	-0.189209	-0.238037	-0.109863
6.44355	-0.494385	-1.17187	-0.0610352	-0.0732422	-0.195312	-0.231934	-0.109863
6.74325	-0.500488	-1.18408	-0.0610352	-0.0793457	-0.201416	-0.231934	-0.115967
6.8931	-0.500488	-1.2146	-0.0549316	-0.0793457	-0.201416	-0.231934	-0.115967
7.1928	-0.512695	-1.23901	-0.0549316	-0.0793457	-0.213623	-0.244141	-0.10376
7.34265	-0.512695	-1.2146	-0.0610352	-0.0671387	-0.195312	-0.262451	-0.10376
7.64235	-0.537109	-1.24512	-0.0671387	-0.0732422	-0.195312	-0.256348	-0.115967
7.7922	-0.518799	-1.29395	-0.0671387	-0.0854492	-0.20752	-0.250244	-0.115967
8.0919	-0.55542	-1.34277	-0.0671387	-0.0671387	-0.201416	-0.250244	-0.115967
8.24175	-0.616455	-1.3977	-0.0732422	-0.0671387	-0.195312	-0.262451	-0.115967
8.54145	-0.689697	-1.46484	-0.0732422	-0.0793457	-0.195312	-0.268555	-0.115967
8.6913	-0.750732	-1.52588	-0.0549316	-0.0793457	-0.183105	-0.256348	-0.115967
8.991	-0.842285	-1.60522	-0.0671387	-0.0732422	-0.177002	-0.256348	-0.134277
9.14085	-0.88501	-1.64185	-0.0610352	-0.0671387	-0.195312	-0.262451	-0.128174
9.44055	-0.982666	-1.75781	-0.0732422	-0.0610352	-0.201416	-0.250244	-0.115967
9.5904	-1.00098	-1.83105	-0.0610352	-0.0671387	-0.20752	-0.256348	-0.115967
9.8901	-1.06812	-1.92261	-0.0732422	-0.0671387	-0.195312	-0.244141	-0.12207
10.04	-1.09253	-2.03247	-0.0732422	-0.0793457	-0.20752	-0.238037	-0.10376
10.3396	-1.15356	-2.11792	-0.0610352	-0.0854492	-0.20752	-0.250244	-0.128174
10.4895	-1.2085	-2.27051	-0.0671387	-0.0915527	-0.201416	-0.256348	-0.115967
10.7892	-1.34277	-2.39868	-0.0549316	-0.0793457	-0.20752	-0.250244	-0.115967
10.939	-1.37939	-2.56348	-0.0610352	-0.0915527	-0.201416	-0.256348	-0.109863
11.0889	-1.45264	-2.71606	-0.0549316	-0.0915527	-0.195312	-0.262451	-0.12207
11.3886	-1.58081	-2.88086	-0.0671387	-0.0854492	-0.20752	-0.262451	-0.10376
11.5385	-1.67847	-3.06396	-0.0610352	-0.0915527	-0.189209	-0.268555	-0.115967
11.8381	-1.83716	-3.28369	-0.0549316	-0.0732422	-0.201416	-0.256348	-0.12207
11.988	-1.9165	-3.46069	-0.0610352	-0.0793457	-0.195312	-0.268555	-0.115967
12.2877	-2.17285	-3.66821	-0.0732422	-0.0793457	-0.195312	-0.262451	-0.140381
12.4375	-2.28882	-3.88184	-0.0671387	-0.0915527	-0.189209	-0.262451	-0.12207
12.7372	-2.53906	-4.08936	-0.0732422	-0.0915527	-0.183105	-0.268555	-0.109863
12.8871	-2.66113	-4.31519	-0.0549316	-0.0793457	-0.201416	-0.256348	-0.10376
13.1868	-2.90527	-4.5227	-0.0732422	-0.0732422	-0.189209	-0.250244	-0.12207
13.3366	-3.03345	-4.73633	-0.0793457	-0.0915527	-0.183105	-0.268555	-0.115967
13.6363	-3.22876	-4.96216	-0.0793457	-0.0854492	-0.177002	-0.274658	-0.10376
13.7862	-3.302	-5.17578	-0.0732422	-0.0793457	-0.183105	-0.268555	-0.128174
14.0859	-3.4729	-5.35889	-0.0671387	-0.0793457	-0.183105	-0.262451	-0.109863
14.2357	-3.60107	-5.54199	-0.0793457	-0.0915527	-0.183105	-0.268555	-0.12207
14.5355	-3.88184	-5.7373	-0.0671387	-0.0732422	-0.189209	-0.286865	-0.12207
14.6853	-4.02832	-5.83496	-0.0671387	-0.0732422	-0.170898	-0.274658	-0.12207
14.985	-4.29687	-5.99976	-0.0732422	-0.0671387	-0.183105	-0.274658	-0.109863
15.1348	-4.42505	-6.15845	-0.0610352	-0.0549316	-0.201416	-0.268555	-0.115967
15.4345	-4.6814	-6.32324	-0.0549316	-0.0671387	-0.177002	-0.268555	-0.115967
15.5844	-4.78516	-6.46973	-0.0671387	-0.0732422	-0.189209	-0.262451	-0.128174
15.8841	-5.01709	-6.62231	-0.0610352	-0.0793457	-0.195312	-0.244141	-0.134277
16.034	-5.13306	-6.75659	-0.0549316	-0.0671387	-0.177002	-0.256348	-0.12207
16.3336	-5.34668	-6.90308	-0.0732422	-0.0793457	-0.183105	-0.256348	-0.0976562
16.4835	-5.45654	-7.02515	-0.0488281	-0.0793457	-0.195312	-0.244141	-0.12207
16.7832	-5.71289	-7.14722	-0.0671387	-0.0793457	-0.177002	-0.238037	-0.128174
16.933	-5.85327	-7.25098	-0.0488281	-0.0854492	-0.170898	-0.250244	-0.128174
17.2327	-6.06079	-7.37305	-0.0549316	-0.0793457	-0.183105	-0.244141	-0.115967
17.3826	-6.18286	-7.49512	-0.0488281	-0.0854492	-0.201416	-0.250244	0
17.6823	-6.38428	-7.59277	-0.0549316	-0.0854492	-0.189209	-0.244141	-0.115967
17.8321	-6.51245	-7.67822	-0.0671387	-0.0671387	-0.183105	-0.238037	-0.12207
18.1318	-6.76269	-7.76977	-0.0488281	-0.0915527	-0.177002	-0.244141	-0.12207
18.2817	-6.87866	-7.84912	-0.0610352	-0.0854492	-0.189209	-0.244141	-0.115967
18.5814	-7.1167	-7.94678	-0.0671387	-0.0793457	-0.189209	-0.262451	-0.115967
18.7312	-7.23877	-8.03223	-0.0549316	-0.0854492	-0.177002	-0.262451	-0.12207
19.031	-7.4646	-8.09936	-0.0671387	-0.0732422	-0.183105	-0.250244	-0.10376
19.1808	-7.58057	-8.19092	-0.0732422	-0.0854492	-0.170898	-0.262451	-0.109863
19.4805	-7.8125	-8.25806	-0.0732422	-0.0854492	-0.164795	-0.256348	0
19.6303	-7.91016	-8.3435	-0.0549316	-0.0854492	-0.170898	-0.250244	-0.10376
19.93	-8.09936	-8.42895	-0.0610352	-0.0854492	-0.164795	-0.256348	-0.12207
20.0799	-8.18481	-8.47778	-0.0671387	-0.0976562	-0.177002	-0.256348	-0.115967
20.3796	-8.38013	-8.55713	-0.0610352	-0.0976562	-0.189209	-0.256348	-0.128174
20.5295	-8.47168	-8.61816	-0.0610352	-0.10376	-0.189209	-0.274658	-0.0915527
20.8291	-8.63647	-8.6792	-0.0671387	-0.0915527	-0.170898	-0.256348	-0.109863
20.979	-8.70361	-8.74634	-0.0732422	-0.0915527	-0.152588	-0.256348	-0.10376
21.2787	-8.86841	-8.79517	-0.0610352	-0.0976562	-0.189209	-0.268555	-0.128174
21.4285	-8.95386	-8.83789	-0.0671387	-0.0915527	-0.177002	-0.262451	-0.10376
21.7282	-9.08813	-8.90503	-0.0671387	-0.10376	-0.201416	-0.262451	-0.115967
21.8781	-9.16138	-8.93555	-0.0793457	-0.109863	-0.183105	-0.256348	-0.10376
22.1778	-9.32007	-9.00268	-0.0488281	-0.0915527	-0.189209	-0.262451	-0.115967
22.3276	-9.38721	-8.99048	-0.0671387	-0.0915527	-0.189209	-0.250244	-0.109863
22.4775	-9.45434	-9.07593	-0.0793457	-0.115967	-0.183105	-0.262451	-0.10376
22.7772	-9.58862	-9.08203	-0.0793457	-0.10376	-0.189209	-0.250244	-0.109863
22.927	-9.63745	-9.12475	-0.0671387	-0.0976562	-0.183105	-0.256348	-0.10376
23.2267	-9.79614	-9.17969	-0.0732422	-0.0976562	-0.164795	-0.262451	-0.109863
23.3766	-9.83276	-9.18579	-0.0854492	-0.10376	-0.189209	-0.268555	-0.12207
23.6763	-9.96704	-9.25293	-0.0854492	-0.109863	-0.183105	-0.268555	-0.109863
23.8261	-10.0342	-9.27734	-0.0793457	-0.10376	-0.195312	-0.262451	-0.0976562
24.1258	-10.144	-9.30176	-0.0793457	-0.115967	-0.189209	-0.250244	-0.0976562
24.2757	-10.199	-9.33227	-0.0976562	-0.128174	-0.183105	-0.262451	-0.10376
24.5754	-10.3027	-9.375	-0.0854492	-0.12207	-0.177002	-0.256348	-0.10376
24.7252	-10.3577	-9.40552	-0.0854492	-0.12207	-0.177002	-0.250244	-0.12207
25.025	-10.4736	-9.42993	-0.0976562	-0.128174	-0.170898	-0.256348	-0.0976562
25.1748	-10.5103	-9.45434	-0.10376	-0.152588	-0.189209	-0.268555	-0.115967
25.4745	-10.6201	-9.49097	-0.0793457	-0.152588	-0.189209	-0.250244	-0.10376
25.6243	-10.6689	-9.50317	-0.0854492	-0.152588	-0.183105	-0.274658	-0.115967
25.924	-10.7727	-9.52759	-0.10376	-0.158691	-0.201416	-0.256348	-0.115967
26.0739	-10.8154	-9.5581	-0.0976562	-0.158691	-0.189209	-0.256348	-0.109863
26.3736	-10.907	-9.57642	-0.0915527	-0.170898	-0.183105	-0.262451	-0.115967
26.5235	-10.9619	-9.59473	-0.109863	-0.164795	-0.189209	-0.256348	-0.10376
26.8232	-11.0474	-9.64355	-0.0915527	-0.189209	-0.183105	-0.256348	-0.109863
26.973	-11.0901	-9.68017	-0.10376	-0.189209	-0.201416	-0.256348	-0.10376
27.2727	-11.1816	-9.69238	-0.115967	-0.213623	-0.177002	-0.250244	-0.0915527
27.4225	-11.2122	-9.7168	-0.0976562	-0.20752	-0.183105	-0.274658	-0.109863
27.7222	-11.3037	-9.7229	-0.0976562	-0.219727	-0.183105	-0.268555	-0.109863
27.8721	-11.3342	-9.75342	-0.0976562	-0.201416	-0.183105	-0.280762	-0.12207
28.1718	-11.4014	-9.77173	-0.0915527	-0.213623	-0.170898	-0.262451	-0.115967
28.3217	-11.4441	-9.77173	-0.109863	-0.231934	-0.177002	-0.262451	-0.115967
28.6213	-11.4929	-9.79004	-0.10376	-0.213623	-0.177002	-0.256348	-0.10376
28.7712	-11.5295	-9.80835	-0.10376	-0.231934	-0.183105	-0.274658	-0.109863
29.0709	-11.5784	-9.82056	-0.115967	-0.231934	-0.189209	-0.256348	-0.0976562
29.2207	-11.6394	-9.81445	-0.115967	-0.238037	-0.189209	-0.262451	-0.115967
29.5205	-11.6821	-9.83887	-0.115967	-0.231934	-0.201416	-0.244141	-0.109863
29.6703	-11.7249	-9.84497	-0.109863	-0.238037	-0.164795	-0.280762	-0.115967
29.97	-11.7554	-9.86938	-0.115967	-0.238037	-0.177002	-0.268555	-0.115967
30.1198	-11.7737	-9.85718	-0.12207	-0.244141	-0.189209	-0.268555	-0.109863
30.4195	-11.8469	-9.88769	-0.115967	-0.256348	-0.170898	-0.250244	-0.109863
30.5694	-11.8591	-9.8999	-0.115967	-0.244141	-0.183105	-0.268555	-0.128174
30.8691	-11.908	-9.92432	-0.115967	-0.244141	-0.177002	-0.274658	-0.115967
31.019	-11.9324	-9.93652	-0.115967	-0.250244	-0.189209	-0.268555	-0.12207
31.3187	-11.9873	-9.93652	-0.12207	-0.274658	-0.177002	-0.280762	-0.115967
31.4685	-11.9934	-9.93042	-0.10376	-0.268555	-0.195312	-0.262451	-0.109863
31.7682	-12.0422	-9.94263	-0.12207	-0.256348	-0.177002	-0.274658	-0.12207
31.918	-12.0728	-9.94873	-0.134277	-0.262451	-0.170898	-0.299072	-0.109863
32.2177	-12.1216	-9.96704	-0.12207	-0.268555	-0.177002	-0.274658	-0.115967
32.3676	-12.1399	-10.0037	-0.115967	-0.262451	-0.195312	-0.268555	-0.115967
32.6673	-12.1826	-9.99756	-0.128174	-0.280762	-0.20752	-0.280762	-0.134277
32.8171	-12.2009	-10.0159	-0.128174	-0.262451	-0.183105	-0.292969	-0.115967
33.1168	-12.2253	-10.0159	-0.134277	-0.274658	-0.189209	-0.292969	-0.115967
33.2667	-12.2437	-10.0281	-0.12207	-0.292969	-0.183105	-0.299072	-0.134277
33.4166	-12.2681	-10.022	-0.140381	-0.286865	-0.170898	-0.274658	-0.134277
33.7163	-12.3108	-10.0342	-0.146484	-0.280762	-0.177002	-0.286865	-0.115967
33.8661	-12.3352	-10.0281	-0.134277	-0.299072	-0.183105	-0.286865	-0.12207
34.1658	-12.3474	-10.0708	-0.128174	-0.299072	-0.189209	-0.305176	-0.115967
34.3157	-12.3657	-10.0586	-0.115967	-0.292969	-0.177002	-0.311279	-0.134277
34.6154	-12.439	-10.0647	-0.140381	-0.280762	-0.183105	-0.305176	-0.152588
34.7652	-12.4268	-10.0525	-0.12207	-0.280762	-0.201416	-0.299072	-0.115967
35.0649	-12.4512	-10.0525	-0.134277	-0.292969	-0.170898	-0.311279	-0.128174
35.2147	-12.4573	-10.0586	-0.134277	-0.292969	-0.189209	-0.292969	-0.128174
35.5144	-12.4878	-10.0647	-0.109863	-0.268555	-0.183105	-0.305176	-0.128174
35.6643	-12.4939	-10.083	-0.140381	-0.286865	-0.20752	-0.305176	-0.134277
35.964	-12.5305	-10.0769	-0.134277	-0.280762	-0.195312	-0.292969	-0.146484
36.1138	-12.5488	-10.083	-0.146484	-0.262451	-0.195312	-0.305176	-0.140381
36.4136	-12.5488	-10.083	-0.12207	-0.274658	-0.195312	-0.305176	-0.128174
36.5634	-12.5793	-10.1074	-0.115967	-0.268555	-0.201416	-0.299072	-0.128174
36.8631	-12.6038	-10.0769	-0.12207	-0.262451	-0.213623	-0.305176	-0.128174
37.013	-12.616	-10.0952	-0.109863	-0.250244	-0.20752	-0.305176	-0.128174
37.3127	-12.6038	-10.0891	-0.109863	-0.262451	-0.213623	-0.323486	-0.140381
37.4625	-12.6404	-10.1074	-0.10376	-0.262451	-0.201416	-0.311279	-0.140381
37.7622	-12.6526	-10.0891	-0.109863	-0.262451	-0.201416	-0.323486	-0.128174
37.9121	-12.6831	-10.0891	-0.128174	-0.250244	-0.189209	-0.317383	-0.146484
38.2117	-12.7014	-10.0952	-0.115967	-0.256348	-0.22583	-0.305176	-0.128174
38.3616	-12.7075	-10.1013	-0.115967	-0.268555	-0.20752	-0.299072	-0.134277
38.6613	-12.7258	-10.1013	-0.115967	-0.244141	-0.213623	-0.335693	-0.134277
38.8111	-12.7319	-10.1013	-0.128174	-0.262451	-0.213623	-0.323486	-0.134277
39.1108	-12.7625	-10.1074	-0.115967	-0.274658	-0.20752	-0.323486	-0.12207
39.2607	-12.7441	-10.1013	-0.115967	-0.256348	-0.219727	-0.323486	-0.128174
39.5604	-12.7686	-10.1074	-0.12207	-0.268555	-0.20752	-0.32959	-0.128174
39.7103	-12.7747	-10.1135	-0.109863	-0.274658	-0.20752	-0.323486	-0.115967
40.01	-12.7563	-10.1013	-0.10376	-0.274658	-0.201416	-0.335693	-0.134277
40.1598	-12.8052	-10.0891	-0.115967	-0.268555	-0.20752	-0.323486	-0.140381
40.4595	-12.8357	-10.0891	-0.10376	-0.262451	-0.213623	-0.335693	-0.128174
40.6094	-12.854	-10.0891	-0.10376	-0.262451	-0.213623	-0.317383	-0.128174
40.9091	-12.8479	-10.0891	-0.109863	-0.262451	-0.213623	-0.323486	-0.140381
41.0589	-12.8479	-10.0769	-0.10376	-0.262451	-0.201416	-0.32959	-0.134277
41.3586	-12.8662	-10.0586	-0.0915527	-0.268555	-0.201416	-0.335693	-0.146484
41.5084	-12.8845	-10.0525	-0.0915527	-0.262451	-0.201416	-0.335693	-0.12207
41.8081	-12.8845	-10.0708	-0.0915527	-0.262451	-0.20752	-0.3479	-0.140381
41.958	-12.8967	-10.0891	-0.109863	-0.250244	-0.213623	-0.335693	-0.134277
42.2577	-12.8967	-10.0647	-0.10376	-0.262451	-0.213623	-0.335693	-0.134277
42.4076	-12.9211	-10.0586	-0.0976562	-0.250244	-0.213623	-0.341797	-0.146484
42.7073	-12.9333	-10.0525	-0.0976562	-0.250244	-0.219727	-0.341797	-0.128174
42.8571	-12.9456	-10.0586	-0.10376	-0.262451	-0.219727	-0.335693	-0.146484
43.1568	-12.9456	-10.0647	-0.109863	-0.250244	-0.22583	-0.354004	-0.140381
43.3067	-12.9639	-10.0708	-0.109863	-0.244141	-0.213623	-0.3479	-0.140381
43.6064	-12.97	-10.0586	-0.10376	-0.231934	-0.219727	-0.372314	-0.152588
43.7562	-12.9822	-10.0403	-0.10376	-0.244141	-0.213623	-0.378418	-0.152588
44.0559	-12.9883	-10.0342	-0.0976562	-0.244141	-0.20752	-0.341797	-0.146484
44.2057	-13.0005	-10.0403	-0.0976562	-0.268555	-0.22583	-0.3479	-0.140381
44.5054	-12.9944	-10.0037	-0.0915527	-0.238037	-0.20752	-0.372314	-0.140381
44.6553	-13.0127	-10.0342	-0.0854492	-0.22583	-0.20752	-0.366211	-0.140381
44.8051	-13.0066	-10.0281	-0.10376	-0.244141	-0.219727	-0.354004	-0.146484
45.1048	-13.0249	-10.0098	-0.0915527	-0.238037	-0.213623	-0.366211	-0.140381
45.2547	-13.0188	-10.0098	-0.0915527	-0.231934	-0.219727	-0.360107	-0.152588
45.5544	-13.0188	-9.99756	-0.0793457	-0.238037	-0.22583	-0.360107	-0.152588
45.7043	-12.9944	-9.98535	-0.0793457	-0.231934	-0.219727	-0.378418	-0.164795
46.004	-13.0188	-9.99756	-0.0915527	-0.231934	-0.231934	-0.372314	-0.164795
46.1538	-13.031	-9.97314	-0.0976562	-0.238037	-0.213623	-0.378418	-0.146484
46.4535	-13.031	-9.96704	-0.0671387	-0.231934	-0.22583	-0.366211	-0.164795
46.6034	-13.0127	-9.96704	-0.0793457	-0.238037	-0.231934	-0.372314	-0.158691
46.9031	-13.0249	-9.96094	-0.0915527	-0.22583	-0.213623	-0.372314	-0.164795
47.0529	-13.031	-9.96094	-0.0915527	-0.238037	-0.231934	-0.378418	-0.152588
47.3526	-13.031	-9.94873	-0.0854492	-0.238037	-0.244141	-0.378418	-0.158691
47.5024	-13.0371	-9.93042	-0.0732422	-0.238037	-0.231934	-0.372314	-0.164795
47.8021	-13.031	-9.93652	-0.0671387	-0.231934	-0.22583	-0.378418	-0.146484
47.952	-13.0249	-9.93652	-0.0854492	-0.231934	-0.231934	-0.366211	-0.164795
48.2517	-13.0493	-9.906	-0.0732422	-0.22583	-0.22583	-0.378418	-0.164795
48.4016	-13.0615	-9.91821	-0.0732422	-0.219727	-0.231934	-0.384521	-0.146484
48.7013	-13.0371	-9.91821	-0.0732422	-0.219727	-0.238037	-0.390625	-0.170898
48.8511	-13.0432	-9.91211	-0.0671387	-0.219727	-0.250244	-0.396728	-0.164795
49.1508	-13.031	-9.8999	-0.0854492	-0.213623	-0.238037	-0.396728	-0.177002
49.3007	-13.0493	-9.91211	-0.0671387	-0.195312	-0.238037	-0.396728	-0.158691
49.6004	-13.0493	-9.8938	-0.0671387	-0.20752	-0.250244	-0.390625	-0.158691
49.7502	-13.0371	-9.88159	-0.0610352	-0.201416	-0.231934	-0.390625	-0.152588
50.0499	-13.031	-9.88769	-0.0854492	-0.213623	-0.231934	-0.384521	-0.164795
50.1998	-13.0432	-9.87549	-0.0793457	-0.201416	-0.22583	-0.390625	-0.164795
50.4994	-13.0554	-9.84497	-0.0732422	-0.20752	-0.231934	-0.378418	-0.158691
50.6493	-13.031	-9.86328	-0.0671387	-0.20752	-0.256348	-0.384521	-0.164795
50.949	-13.0249	-9.85107	-0.0610352	-0.189209	-0.244141	-0.396728	-0.164795
51.0988	-13.0432	-9.83887	-0.0671387	-0.189209	-0.250244	-0.384521	-0.177002
51.3986	-13.031	-9.83887	-0.0793457	-0.177002	-0.250244	-0.390625	-0.152588
51.5484	-13.0066	-9.82666	-0.0610352	-0.183105	-0.244141	-0.390625	-0.177002
51.8481	-13.0066	-9.78393	-0.0610352	-0.183105	-0.262451	-0.384521	-0.170898
51.998	-13.0127	-9.79614	-0.0671387	-0.177002	-0.256348	-0.378418	-0.170898
52.2977	-12.9639	-9.78393	-0.0793457	-0.170898	-0.256348	-0.415039	-0.170898
52.4475	-12.9517	-9.77783	-0.0610352	-0.158691	-0.262451	-0.402832	-0.183105
52.7472	-12.8784	-9.74731	-0.0671387	-0.158691	-0.262451	-0.402832	-0.177002
52.8971	-12.854	-9.74121	-0.0732422	-0.170898	-0.274658	-0.402832	-0.177002
53.1968	-12.7869	-9.73511	-0.0610352	-0.164795	-0.262451	-0.396728	-0.164795
53.3466	-12.7441	-9.7168	-0.0732422	-0.177002	-0.262451	-0.415039	-0.146484
53.6463	-12.6892	-9.70459	-0.0732422	-0.158691	-0.262451	-0.402832	-0.183105
53.7961	-12.6648	-9.67407	-0.0671387	-0.164795	-0.268555	-0.415039	-0.164795
54.0958	-12.6099	-9.66797	-0.0671387	-0.170898	-0.274658	-0.415039	-0.170898
54.2457	-12.6038	-9.67407	-0.0549316	-0.164795	-0.268555	-0.415039	-0.164795
54.5454	-12.5732	-9.63135	-0.0549316	-0.152588	-0.268555	-0.402832	-0.164795
54.6953	-12.5854	-9.62524	-0.0671387	-0.164795	-0.268555	-0.421143	-0.170898
54.995	-12.5488	-9.61304	-0.0549316	-0.140381	-0.262451	-0.402832	-0.170898
55.1448	-12.4817	-9.58862	-0.0610352	-0.158691	-0.256348	-0.415039	-0.164795
55.4445	-12.3596	-9.59473	-0.0671387	-0.146484	-0.274658	-0.408936	-0.164795
55.5944	-12.3291	-9.57642	-0.0549316	-0.164795	-0.280762	-0.402832	-0.170898
55.7442	-12.262	-9.58252	-0.0488281	-0.140381	-0.280762	-0.390625	-0.177002
56.0439	-12.1887	-9.5459	-0.0610352	-0.146484	-0.274658	-0.408936	-0.183105
56.1938	-12.1704	-9.53979	-0.0488281	-0.152588	-0.286865	-0.421143	-0.164795
56.4934	-12.1216	-9.53369	-0.0671387	-0.152588	-0.299072	-0.421143	-0.177002
56.6433	-12.1399	-9.53369	-0.0610352	-0.134277	-0.286865	-0.408936	-0.189209
56.943	-12.0972	-9.49707	-0.0671387	-0.140381	-0.274658	-0.421143	-0.170898
57.0928	-12.1155	-9.49097	-0.0610352	-0.158691	-0.268555	-0.408936	-0.183105
57.3925	-12.0178	-9.47876	-0.0549316	-0.152588	-0.274658	-0.415039	-0.177002
57.5424	-11.9629	-9.46045	-0.0610352	-0.140381	-0.286865	-0.415039	-0.177002
57.8421	-11.8958	-9.44824	-0.0549316	-0.152588	-0.274658	-0.43335	-0.177002
57.992	-11.8835	-9.41162	-0.0549316	-0.134277	-0.280762	-0.427246	-0.177002
58.2917	-11.8713	-9.39941	-0.0549316	-0.146484	-0.268555	-0.415039	-0.177002
58.4415	-11.8713	-9.39331	-0.0427246	-0.128174	-0.262451	-0.415039	-0.189209
58.7412	-11.8408	-9.3689	-0.0549316	-0.134277	-0.299072	-0.427246	-0.158691
58.8911	-11.8347	-9.35058	-0.0793457	-0.128174	-0.286865	-0.43335	-0.189209
59.1908	-11.8103	-9.32617	-0.0671387	-0.12207	-0.286865	-0.43335	-0.183105
59.3406	-11.7859	-9.32007	-0.0549316	-0.140381	-0.286865	-0.415039	-0.195312
59.6403	-11.7798	-9.30786	-0.0610352	-0.115967	-0.268555	-0.408936	-0.183105
59.7901	-11.7737	-9.27734	-0.0488281	-0.134277	-0.286865	-0.427246	-0.170898
60.0898	-11.7676	-9.26514	-0.0549316	-0.134277	-0.268555	-0.43335	-0.189209
60.2397	-11.7615	-9.23462	-0.0488281	-0.12207	-0.274658	-0.415039	-0.183105
60.5394	-11.7432	-9.22241	-0.0488281	-0.115967	-0.274658	-0.421143	-0.20752
60.6893	-11.7249	-9.2102	-0.0671387	-0.128174	-0.280762	-0.43335	-0.183105
60.989	-11.6699	-9.17358	-0.0366211	-0.12207	-0.268555	-0.43335	-0.183105
61.1388	-11.6516	-9.17358	-0.0488281	-0.12207	-0.274658	-0.43335	-0.195312
61.4385	-11.5906	-9.14917	-0.0427246	-0.12207	-0.274658	-0.408936	-0.189209
61.5884	-11.5234	-9.12475	-0.0671387	-0.128174	-0.268555	-0.415039	-0.201416
61.8881	-11.4502	-9.12475	-0.0427246	-0.128174	-0.268555	-0.457764	-0.183105
62.0379	-11.3892	-9.06982	-0.0610352	-0.128174	-0.286865	-0.439453	-0.189209
62.3376	-11.2854	-9.06372	-0.0549316	-0.128174	-0.274658	-0.43335	-0.183105
62.4874	-11.2183	-9.03931	-0.0671387	-0.109863	-0.268555	-0.445557	-0.189209
62.7871	-11.1816	-9.01489	-0.0549316	-0.115967	-0.286865	-0.427246	-0.177002
62.937	-11.145	-8.99658	-0.0488281	-0.134277	-0.286865	-0.457764	-0.189209
63.2367	-11.0779	-8.97827	-0.0671387	-0.134277	-0.280762	-0.439453	-0.189209
63.3865	-11.0413	-8.93555	-0.0610352	-0.12207	-0.274658	-0.439453	-0.201416
63.6863	-10.9985	-8.92334	-0.0610352	-0.12207	-0.274658	-0.439453	-0.189209
63.8361	-10.9741	-8.91724	-0.0671387	-0.12207	-0.286865	-0.457764	-0.201416
64.1358	-10.907	-8.88061	-0.0732422	-0.12207	-0.286865	-0.43335	-0.195312
64.2857	-10.8765	-8.8501	-0.0549316	-0.134277	-0.280762	-0.445557	-0.189209
64.5854	-10.8032	-8.80737	-0.0488281	-0.128174	-0.286865	-0.457764	-0.201416
64.7352	-10.7605	-8.79517	-0.0366211	-0.0976562	-0.268555	-0.45166	-0.183105
65.0349	-10.7361	-8.76465	-0.0366211	-0.12207	-0.280762	-0.43335	-0.20752
65.1848	-10.6873	-8.72803	-0.0427246	-0.12207	-0.274658	-0.445557	-0.170898
65.4844	-10.614	-8.70972	-0.0600087	-0.12207	-0.274658	-0.45166	-0.177002
65.6343	-10.6079	-8.67309	-0.0572696	-0.12207	-0.286865	-0.445557	-0.183105
65.934	-10.5225	-8.61816	-0.0660191	-0.128174	-0.286865	-0.43335	-0.195312
66.0838	-10.4736	-8.61816	-0.072502	-0.109863	-0.280762	-0.457764	-0.195312
66.3835	-10.4126	-8.58154	-0.0499269	-0.128174	-0.286865	-0.457764	-0.195312
66.5334	-10.3821	-8.54492	-0.0463704	-0.115967	-0.280762	-0.45166	-0.177002
66.8331	-10.3149	-8.53271	-0.0305386	-0.115967	-0.305176	-0.439453	-0.201416
66.983	-10.2783	-8.5144	-0.0287018	-0.115967	-0.274658	-0.445557	-0.164795
67.1328	-10.2478	-8.48999	-0.0383352	-0.115967	-0.286865	-0.45166	-0.183105
67.4325	-10.1562	-8.44726	-0.0450934	-0.109863	-0.292969	-0.445557	-0.177002
67.5824	-10.144	-8.42285	-0.0433218	-0.12207	-0.299072	-0.445557	-0.189209
67.8821	-10.0525	-8.41064	-0.0282363	-0.10376	-0.280762	-0.427246	-0.177002
68.0319	-9.99756	-8.36182	-0.0352096	-0.12207	-0.280762	-0.439453	-0.201416
68.3316	-9.94263	-8.3374	-0.0420779	-0.115967	-0.292969	-0.45166	-0.183105
68.4814	-9.87549	-8.28857	-0.0532388	-0.109863	-0.280762	-0.45166	-0.189209
68.7811	-9.83887	-8.27637	-0.0593625	-0.109863	-0.280762	-0.421143	-0.183105
68.931	-9.82056	-8.22754	-0.0636934	-0.10376	-0.305176	-0.439453	-0.177002
69.2307	-9.75342	-8.20312	-0.0711099	-0.109863	-0.299072	-0.439453	-0.170898
69.3805	-9.7229	-8.1665	-0.052516	-0.115967	-0.305176	-0.427246	-0.201416
69.6803	-9.70459	-8.12378	-0.0418859	-0.12207	-0.305176	-0.439453	-0.177002
69.8301	-9.67407	-8.07495	-0.0285288	-0.115967	-0.299072	-0.415039	-0.189209
70.1298	-9.62524	-8.06885	-0.0339327	-0.12207	-0.299072	-0.43335	-0.183105
70.2797	-9.60083	-8.05054	-0.0389257	-0.12207	-0.292969	-0.45166	-0.170898
70.5794	-9.5581	-8.00781	-0.0602028	-0.109863	-0.286865	-0.408936	-0.189209
70.7292	-9.52148	-7.96509	-0.0608528	-0.115967	-0.299072	-0.445557	-0.189209
71.0289	-9.49097	-7.94678	-0.0591996	-0.12207	-0.299072	-0.421143	-0.183105
71.1788	-9.44214	-7.90405	-0.0701583	-0.10376	-0.292969	-0.415039	-0.195312
71.4784	-9.43603	-7.86743	-0.0462231	-0.10376	-0.292969	-0.427246	-0.189209
71.6283	-9.42993	-7.8186	-0.0444694	-0.115967	-0.286865	-0.421143	-0.177002
71.928	-9.3811	-7.80029	-0.0296952	-0.109863	-0.280762	-0.43335	-0.189209
72.0778	-9.33838	-7.78198	-0.0273327	-0.109863	-0.292969	-0.427246	-0.195312
72.3775	-9.30786	-7.74536	-0.0386093	-0.115967	-0.292969	-0.43335	-0.177002
72.5274	-9.25903	-7.69653	-0.0378379	-0.10376	-0.280762	-0.427246	-0.170898
72.8271	-9.21631	-7.66602	-0.0238601	-0.115967	-0.292969	-0.43335	-0.189209
72.977	-9.18579	-7.62939	-0.0295194	-0.109863	-0.305176	-0.421143	-0.195312
73.2767	-9.11865	-7.59277	-0.0300848	-0.115967	-0.286865	-0.421143	-0.195312
73.4265	-9.10034	-7.57446	-0.0508652	-0.0915527	-0.292969	-0.427246	-0.183105
73.7262	-9.03931	-7.50732	-0.0591378	-0.128174	-0.280762	-0.427246	-0.177002
73.8761	-9.00879	-7.51343	-0.0511	-0.10376	-0.286865	-0.415039	-0.183105
74.1758	-8.95386	-7.4585	-0.0677841	-0.115967	-0.274658	-0.43335	-0.201416
74.3256	-8.91113	-7.45239	-0.0452779	-0.109863	-0.274658	-0.415039	-0.201416
74.6253	-8.8623	-7.39746	-0.0372076	-0.10376	-0.286865	-0.421143	-0.189209
74.7751	-8.81958	-7.37305	-0.0277387	-0.115967	-0.274658	-0.415039	-0.201416
75.0748	-8.76465	-7.34253	-0.037366	-0.0915527	-0.299072	-0.402832	-0.189209
75.2247	-8.75244	-7.31201	-0.0256418	-0.0976562	-0.299072	-0.421143	-0.195312
75.5244	-8.69141	-7.2876	-0.0304222	-0.109863	-0.274658	-0.415039	-0.183105
75.6743	-8.66089	-7.25098	-0.0384857	-0.0976562	-0.280762	-0.43335	-0.183105
75.974	-8.59985	-7.20215	-0.0585925	-0.0976562	-0.286865	-0.421143	-0.195312
76.1238	-8.58154	-7.17773	-0.057016	-0.10376	-0.280762	-0.421143	-0.201416
76.4235	-8.5144	-7.15942	-0.0535343	-0.10376	-0.274658	-0.402832	-0.195312
76.5734	-8.48389	-7.13501	-0.0695562	-0.115967	-0.299072	-0.421143	-0.183105
76.8731	-8.42895	-7.1106	-0.0418539	-0.115967	-0.274658	-0.415039	-0.20752
77.0229	-8.41675	-7.05566	-0.035658	-0.12207	-0.280762	-0.415039	-0.195312
77.3226	-8.36792	-7.01904	-0.0226412	-0.0976562	-0.286865	-0.43335	-0.213623
77.4724	-8.3313	-7.00684	-0.0520026	-0.12207	-0.280762	-0.43335	-0.20752
77.7721	-8.23975	-6.97021	-0.0657637	-0.109863	-0.268555	-0.408936	-0.20752
77.922	-8.26416	-6.9458	-0.0450998	-0.109863	-0.280762	-0.415039	-0.189209
78.0718	-8.20312	-6.90308	-0.0434853	-0.0976562	-0.299072	-0.43335	-0.195312
78.3715	-8.1665	-6.88477	-0.026544	-0.0915527	-0.268555	-0.421143	-0.195312
78.5214	-8.12988	-6.84204	-0.0217503	-0.10376	-0.274658	-0.421143	-0.195312
78.8211	-8.08105	-6.80542	-0.0300937	-0.10376	-0.231934	-0.402832	-0.195312
78.971	-8.05054	-6.79932	-0.0375843	-0.109863	-0.286865	-0.402832	-0.201416
79.2707	-8.00171	-6.75659	-0.0166395	-0.10376	-0.268555	-0.408936	-0.183105
79.4205	-7.97729	-6.73218	-0.0245768	-0.10376	-0.280762	-0.408936	-0.189209
79.7202	-7.93457	-6.71387	-0.0297141	-0.12207	-0.274658	-0.396728	-0.20752
79.8701	-7.90405	-6.67725	-0.049374	-0.109863	-0.286865	-0.402832	-0.201416
80.1698	-7.83691	-6.62842	-0.0511127	-0.10376	-0.280762	-0.396728	-0.183105
80.3196	-7.84912	-6.5918	-0.0465919	-0.12207	-0.274658	-0.384521	-0.195312
80.6193	-7.8125	-6.55518	-0.0653531	-0.0915527	-0.262451	-0.408936	-0.177002
80.7691	-7.78198	-6.53076	-0.0376631	-0.109863	-0.274658	-0.402832	-0.189209
81.0688	-7.73926	-6.50024	-0.0282494	-0.109863	-0.262451	-0.384521	-0.177002
81.2187	-7.71484	-6.46973	-0.019712	-0.10376	-0.256348	-0.402832	-0.183105
81.5184	-7.67212	-6.44531	-0.0289296	-0.0976562	-0.262451	-0.390625	-0.183105
81.6683	-7.62939	-6.43921	-0.0201137	-0.109863	-0.274658	-0.396728	-0.189209
81.968	-7.58667	-6.38428	-0.0219473	-0.0915527	-0.280762	-0.402832	-0.195312
82.1178	-7.60498	-6.35986	-0.0333618	-0.0976562	-0.268555	-0.396728	-0.201416
82.4175	-7.55615	-6.32324	-0.0489067	-0.0976562	-0.274658	-0.384521	-0.195312
82.5674	-7.52563	-6.29883	-0.0553148	-0.109863	-0.244141	-0.408936	-0.183105
82.8671	-7.4707	-6.26831	-0.0499613	-0.10376	-0.256348	-0.396728	-0.177002
83.0169	-7.45239	-6.22559	-0.0629286	-0.12207	-0.268555	-0.378418	-0.195312
83.3166	-7.39746	-6.19507	-0.0344674	-0.109863	-0.244141	-0.378418	-0.170898
83.4665	-7.38525	-6.17065	-0.0290209	-0.0915527	-0.268555	-0.390625	-0.177002
83.7661	-7.31811	-6.14624	-0.0218188	-0.0976562	-0.244141	-0.384521	-0.183105
83.916	-7.31811	-6.11572	-0.0559777	-0.10376	-0.268555	-0.384521	-0.170898
84.2157	-7.25708	-6.0852	-0.0642475	-0.109863	-0.280762	-0.396728	-0.183105
84.3655	-7.20215	-6.04858	-0.0433819	-0.109863	-0.268555	-0.402832	-0.183105
84.6653	-7.16553	-6.00586	-0.0375346	-0.109863	-0.268555	-0.384521	-0.195312
84.8151	-7.1167	-5.98755	-0.0253573	-0.109863	-0.256348	-0.384521	-0.183105
85.1148	-7.08618	-5.95703	-0.023914	-0.115967	-0.268555	-0.378418	-0.177002
85.2647	-7.04346	-5.92651	-0.0307656	-0.115967	-0.250244	-0.378418	-0.177002
85.5644	-7.00073	-5.88379	-0.0323851	-0.10376	-0.256348	-0.384521	-0.183105
85.7142	-6.97021	-5.87158	-0.0167594	-0.0976562	-0.256348	-0.384521	-0.189209
86.0139	-6.93359	-5.82275	-0.0219931	-0.0854492	-0.256348	-0.396728	-0.177002
86.1638	-6.90918	-5.79224	-0.0235616	-0.10376	-0.262451	-0.378418	-0.183105
86.4635	-6.86035	-5.76782	-0.0491155	-0.0793457	-0.268555	-0.366211	-0.177002
86.6133	-6.84204	-5.74341	-0.0521226	-0.115967	-0.238037	-0.384521	-0.189209
86.913	-6.78711	-5.68848	-0.0468466	-0.109863	-0.268555	-0.372314	-0.177002
87.0628	-6.76269	-5.67627	-0.0604721	-0.115967	-0.244141	-0.372314	-0.189209
87.3625	-6.74438	-5.63354	-0.0421738	-0.105376	-0.250244	-0.372314	-0.189209
87.5124	-6.73218	-5.60913	-0.0294587	-0.107705	-0.244141	-0.372314	-0.170898
87.8121	-6.69556	-5.56641	-0.0265629	-0.105446	-0.262451	-0.372314	-0.201416
87.962	-6.67114	-5.54199	-0.0364075	-0.113971	-0.250244	-0.378418	-0.183105
88.2617	-6.64062	-5.49316	-0.0190613	-0.113242	-0.268555	-0.378418	-0.183105
88.4115	-6.62842	-5.46265	-0.0235531	-0.0975508	-0.244141	-0.384521	-0.170898
88.7112	-6.57959	-5.44434	-0.0334143	-0.0923691	-0.238037	-0.384521	-0.177002
88.8611	-6.55518	-5.3894	-0.0538836	-0.0803812	-0.244141	-0.372314	-0.177002
89.1608	-6.53076	-5.35889	-0.0541676	-0.102546	-0.238037	-0.354004	-0.177002
89.3106	-6.50635	-5.35278	-0.0524699	-0.0789407	-0.231934	-0.366211	-0.183105
89.4605	-6.48193	-5.27954	-0.0640626	-0.106298	-0.238037	-0.378418	-0.170898
89.7601	-6.44531	-5.26733	-0.0392484	-0.108757	-0.244141	-0.366211	-0.177002
89.91	-6.40259	-5.24292	-0.026628	-0.106424	-0.250244	-0.384521	-0.183105
90.2097	-6.36597	-5.2063	-0.0214401	-0.100344	-0.231934	-0.378418	-0.170898
90.3595	-6.35376	-5.16968	-0.0511136	-0.10099	-0.250244	-0.378418	-0.183105
90.6593	-6.30493	-5.12695	-0.0637324	-0.100481	-0.256348	-0.378418	-0.183105
90.8091	-6.29272	-5.10254	-0.0444978	-0.106932	-0.231934	-0.372314	-0.189209
91.1088	-6.2439	-5.07812	-0.0374626	-0.10863	-0.231934	-0.378418	-0.177002
91.2587	-6.21948	-5.0415	-0.0212231	-0.098329	-0.244141	-0.384521	-0.177002
91.5584	-6.17065	-5.0354	-0.0249203	-0.0945387	-0.238037	-0.378418	-0.189209
91.7082	-6.16455	-4.98047	-0.0326792	-0.0831456	-0.219727	-0.372314	-0.158691
92.0079	-6.12793	-4.95605	-0.0336237	-0.0942388	-0.231934	-0.378418	-0.170898
92.1578	-6.09741	-4.93774	-0.0185731	-0.076773	-0.231934	-0.3479	-0.164795
92.4575	-6.05469	-4.88892	-0.0225723	-0.113548	-0.231934	-0.366211	-0.177002
92.6073	-6.05469	-4.84619	-0.0204982	-0.106608	-0.244141	-0.372314	-0.177002
92.907	-5.97534	-4.82788	-0.044788	-0.110436	-0.238037	-0.354004	-0.164795
93.0568	-5.99976	-4.80347	-0.0493083	-0.109763	-0.22583	-0.354004	-0.158691
93.3565	-5.93872	-4.76685	-0.0509311	-0.107214	-0.22583	-0.378418	-0.170898
93.5064	-5.93872	-4.74853	-0.0602105	-0.104233	-0.213623	-0.354004	-0.152588
93.8061	-5.896	-4.6814	-0.0399826	-0.11354	-0.22583	-0.366211	-0.170898
93.956	-5.85937	-4.66919	-0.0332901	-0.112441	-0.22583	-0.372314	-0.170898
94.2557	-5.81665	-4.62036	-0.02406	-0.10202	-0.20752	-0.360107	-0.164795
94.4055	-5.79834	-4.59595	-0.0372444	-0.09117	-0.201416	-0.354004	-0.170898
94.7052	-5.74341	-4.55322	-0.0209964	-0.0815489	-0.201416	-0.378418	-0.164795
94.8551	-5.71899	-4.53491	-0.0232213	-0.0975974	-0.213623	-0.366211	-0.158691
95.1548	-5.67017	-4.50439	-0.0347998	-0.0744454	-0.213623	-0.360107	-0.152588
95.3046	-5.68237	-4.48608	-0.0486713	-0.109022	-0.219727	-0.378418	-0.152588
95.6043	-5.62134	-4.46167	-0.0531661	-0.103556	-0.189209	-0.354004	-0.164795
95.7541	-5.60913	-4.42505	-0.053196	-0.115643	-0.219727	-0.372314	-0.146484
96.0538	-5.5542	-4.37622	-0.0664462	-0.0934086	-0.201416	-0.360107	-0.164795
96.2037	-5.52978	-4.35791	-0.0371607	-0.0912088	-0.219727	-0.354004	-0.164795
96.5034	-5.48096	-4.31519	-0.0352833	-0.0810868	-0.20752	-0.378418	-0.152588
96.6532	-5.49316	-4.31519	-0.0168858	-0.0869109	-0.20752	-0.366211	-0.158691
96.953	-5.43823	-4.26025	-0.0566562	-0.068501	-0.201416	-0.354004	-0.146484
97.1028	-5.41382	-4.25415	-0.0671405	-0.110018	-0.189209	-0.3479	-0.140381
97.4025	-5.35889	-4.21753	-0.0437687	-0.099934	-0.201416	-0.354004	-0.152588
97.5524	-5.34058	-4.1687	-0.0363821	-0.102341	-0.20752	-0.360107	-0.128174
97.8521	-5.29785	-4.12598	-0.0208613	-0.106119	-0.201416	-0.360107	-0.140381
98.0019	-5.24902	-4.10767	-0.0233715	-0.105789	-0.201416	-0.360107	-0.140381
98.3016	-5.19409	-4.07104	-0.0324468	-0.104031	-0.201416	-0.366211	-0.140381
98.4515	-5.19409	-4.02832	-0.0334211	-0.110352	-0.20752	-0.341797	-0.134277
98.7512	-5.13916	-4.01001	-0.0190972	-0.112249	-0.201416	-0.360107	-0.152588
98.901	-5.10864	-3.9856	-0.0208013	-0.0923304	-0.195312	-0.354004	-0.128174
99.2007	-5.05371	-3.94897	-0.0280377	-0.0855303	-0.195312	-0.341797	-0.158691
99.3506	-5.01099	-3.92456	-0.0489598	-0.081082	-0.177002	-0.354004	-0.134277
99.6503	-4.97436	-3.90015	-0.0563739	-0.0921832	-0.195312	-0.354004	-0.140381
99.8001	-4.94385	-3.87573	-0.0436758	-0.0707428	-0.201416	-0.360107	-0.146484
100.1	-4.87671	-3.8208	-0.0598966	-0.0364535	-0.189209	-0.341797	-0.12207
100.25	-4.8645	-3.8208	-0.039021	-0.0187411	-0.189209	-0.3479	-0.140381
100.4	-4.84619	-3.76587	-0.0360075	-0.0882369	-0.201416	-0.341797	-0.12207
100.699	-4.80347	-3.75366	-0.0199097	-0.0896726	-0.201416	-0.3479	-0.12207
100.849	-4.77905	-3.72925	-0.0286599	-0.0727493	-0.177002	-0.341797	-0.134277
101.149	-4.70581	-3.70483	-0.0171126	-0.0800208	-0.189209	-0.354004	-0.115967
101.299	-4.69971	-3.66211	-0.0269842	-0.0589278	-0.183105	-0.366211	-0.134277
101.598	-4.65088	-3.6499	-0.0292119	-0.102478	-0.195312	-0.341797	-0.140381
101.748	-4.60815	-3.61938	-0.0521753	-0.0901015	-0.189209	-0.335693	-0.12207
102.048	-4.57764	-3.59497	-0.0499792	-0.0930295	-0.195312	-0.32959	-0.12207
102.198	-4.57764	-3.54004	-0.0444018	-0.096448	-0.189209	-0.32959	-0.134277
102.497	-4.5105	-3.52173	-0.0639011	-0.0993884	-0.189209	-0.335693	-0.140381
102.647	-4.50439	-3.49731	-0.039141	-0.102006	-0.189209	-0.341797	-0.128174
102.947	-4.45557	-3.49731	-0.025944	-0.100477	-0.189209	-0.3479	-0.140381
103.097	-4.44946	-3.46069	-0.0177615	-0.105104	-0.183105	-0.335693	-0.109863
103.396	-4.41284	-3.43628	-0.0537994	-0.0853233	-0.189209	-0.341797	-0.115967
103.546	-4.40674	-3.41797	-0.0635685	-0.0771243	-0.189209	-0.341797	-0.146484
103.846	-4.37012	-3.39355	-0.0423236	-0.076152	-0.201416	-0.32959	-0.128174
103.996	-4.37012	-3.39355	-0.0411174	-0.0837158	-0.183105	-0.341797	-0.12207
104.296	-4.32129	-3.36304	-0.0263226	-0.0693125	-0.195312	-0.335693	-0.128174
104.445	-4.30908	-3.33252	-0.0227334	-0.026543	-0.183105	-0.335693	-0.140381
104.745	-4.27246	-3.31421	-0.0326947	-0.0144905	-0.195312	-0.335693	-0.134277
104.895	-4.22974	-3.28979	-0.0313411	-0.09099	-0.170898	-0.323486	-0.115967
105.195	-4.21143	-3.2959	-0.0147699	-0.063794	-0.183105	-0.323486	-0.12207
105.345	-4.18091	-3.25317	-0.0198139	-0.0318056	-0.164795	-0.317383	-0.115967
105.644	-4.15649	-3.22876	-0.0214648	-0.0181098	-0.170898	-0.317383	-0.12207
105.794	-4.14429	-3.20435	-0.0456964	-0.0813493	-0.177002	-0.323486	-0.115967
106.094	-4.08936	-3.17993	-0.0589235	-0.0874625	-0.177002	-0.323486	-0.115967
106.244	-4.07104	-3.16162	-0.0435241	-0.0645696	-0.164795	-0.317383	-0.128174
106.543	-4.03442	-3.14331	-0.0586551	-0.0715406	-0.183105	-0.323486	-0.109863
106.693	-4.02222	-3.125	-0.0442046	-0.0528936	-0.177002	-0.311279	-0.10376
106.993	-3.9917	-3.10669	-0.035478	-0.100434	-0.170898	-0.32959	-0.0915527
107.143	-3.9856	-3.09448	-0.0259725	-0.0801045	-0.177002	-0.323486	-0.10376
107.442	-3.94897	-3.08838	-0.0301653	-0.0834154	-0.183105	-0.323486	-0.12207
107.592	-3.91846	-3.04565	-0.0252886	-0.0915748	-0.183105	-0.323486	-0.0915527
107.892	-3.88184	-3.03345	-0.0217302	-0.0945521	-0.164795	-0.317383	-0.10376
108.042	-3.86353	-3.03345	-0.0344544	-0.0928293	-0.177002	-0.335693	-0.0976562
108.342	-3.8147	-3.00293	-0.0555454	-0.0951374	-0.177002	-0.323486	-0.10376
108.491	-3.79028	-3.00293	-0.0509282	-0.098743	-0.195312	-0.323486	-0.0915527
108.791	-3.75366	-2.99072	-0.050866	-0.0831345	-0.164795	-0.317383	-0.0915527
108.941	-3.75366	-2.94189	-0.0601578	-0.0683551	-0.170898	-0.299072	-0.109863
109.241	-3.89404	-2.9541	-0.0325798	-0.0711111	-0.170898	-0.323486	-0.0732422
109.39	-3.87573	-2.89917	-0.0311269	-0.078312	-0.177002	-0.323486	-0.10376
109.69	-3.86963	-2.91138	-0.022383	-0.068378	-0.158691	-0.305176	-0.10376
109.84	-3.83301	-2.88696	-0.0512723	-0.0208935	-0.177002	-0.311279	-0.10376
110.14	-3.83301	-2.89307	-0.067722	-0.00980377	-0.146484	-0.311279	-0.10376
110.29	-3.8147	-2.89917	-0.0426733	-0.0519525	-0.152588	-0.305176	-0.0915527
110.589	-3.77808	-2.87476	-0.0350155	-0.0944488	-0.170898	-0.32959	-0.115967
110.739	-3.75366	-2.86255	-0.0217994	-0.0874912	-0.146484	-0.317383	-0.0976562
111.039	-3.71094	-2.84424	-0.0266992	-0.0876784	-0.170898	-0.317383	-0.0915527
111.189	-3.71094	-2.85034	-0.0380702	-0.087386	-0.158691	-0.299072	-0.115967
111.488	-3.68652	-2.83203	-0.0318396	-0.0945598	-0.164795	-0.311279	-0.109863
111.638	-3.6438	-2.82593	-0.0169789	-0.0965955	-0.164795	-0.317383	-0.0793457
111.788	-3.62549	-2.81372	-0.0234722	-0.0967858	-0.152588	-0.305176	-0.0915527
112.088	-3.58887	-2.81372	-0.0300337	-0.103174	-0.152588	-0.317383	-0.109863
112.238	-3.55835	-2.78931	-0.0493438	-0.0763182	-0.158691	-0.305176	-0.10376
112.537	-3.52783	-2.79541	-0.0544934	-0.0739895	-0.158691	-0.305176	-0.0915527
112.687	-3.52783	-2.7832	-0.0507604	-0.0733314	-0.158691	-0.311279	-0.0915527
112.987	-3.479	-2.7832	-0.0634711	-0.0745004	-0.158691	-0.311279	-0.0915527
113.137	-3.45459	-2.76489	-0.0438497	-0.0630558	-0.170898	-0.32959	-0.10376
113.436	-3.42407	-2.75269	-0.0348937	-0.0236314	-0.158691	-0.317383	-0.0854492
113.586	-3.41797	-2.75269	-0.0183905	-0.00708877	-0.140381	-0.317383	-0.0915527
113.886	-3.38745	-2.75269	-0.0327445	-0.0816122	-0.158691	-0.317383	-0.0915527
114.036	-3.38745	-2.74048	-0.0160145	-0.0587148	-0.158691	-0.305176	-0.109863
114.336	-3.36914	-2.71606	-0.0297167	-0.0227889	-0.158691	-0.317383	-0.0793457
114.485	-3.35083	-2.70386	-0.0312382	-0.0147764	-0.152588	-0.317383	-0.0854492
114.785	-3.32642	-2.70386	-0.0518968	-0.0718395	-0.146484	-0.317383	-0.0976562
114.935	-3.32642	-2.69775	-0.0553506	-0.0835573	-0.140381	-0.292969	-0.0915527
115.235	-3.30811	-2.67944	-0.0467231	-0.0638142	-0.152588	-0.317383	-0.0915527
115.384	-3.302	-2.67944	-0.0613448	-0.0635479	-0.164795	-0.32959	-0.10376
115.684	-3.2959	-2.66113	-0.0393618	-0.0465927	-0.134277	-0.305176	-0.10376
115.834	-3.302	-2.64282	-0.0345771	-0.0904979	-0.134277	-0.311279	-0.0915527
116.134	-3.28979	-2.66113	-0.0216135	-0.079317	-0.146484	-0.311279	-0.0976562
116.284	-3.27759	-2.63672	-0.0195398	-0.0791973	-0.140381	-0.299072	-0.0976562
116.583	-3.26538	-2.6062	-0.0356784	-0.0861475	-0.152588	-0.292969	-0.10376
116.733	-3.25928	-2.58789	-0.0256408	-0.0917463	-0.170898	-0.305176	-0.109863
117.033	-3.24097	-2.55127	-0.0304201	-0.0968119	-0.140381	-0.305176	-0.0732422
117.183	-3.23486	-2.53296	-0.0287794	-0.10141	-0.146484	-0.311279	-0.0915527
117.482	-3.22876	-2.50244	-0.0564983	-0.0905771	-0.128174	-0.317383	-0.0854492
117.632	-3.20435	-2.50244	-0.0549436	-0.0953958	-0.158691	-0.299072	-0.10376
117.932	-3.19214	-2.48413	-0.0513918	-0.0763027	-0.134277	-0.305176	-0.0854492
118.082	-3.19214	-2.46582	-0.0641802	-0.0727837	-0.146484	-0.317383	-0.10376
118.382	-3.16772	-2.45972	-0.0397203	-0.0667623	-0.158691	-0.311279	-0.0976562
118.531	-3.16162	-2.44751	-0.0353536	-0.076735	-0.164795	-0.323486	-0.0732422
118.831	-3.1311	-2.4353	-0.0147749	-0.0603495	-0.170898	-0.299072	-0.0854492
118.981	-3.1311	-2.4353	-0.0647852	-0.0173803	-0.152588	-0.299072	-0.0854492
119.281	-3.10669	-2.41699	-0.0342986	-0.0143889	-0.164795	-0.311279	-0.0854492
119.43	-3.11279	-2.4353	-0.0337161	-0.0877817	-0.146484	-0.323486	-0.0854492

## Sheet: Fig. 1D
	WT	D620A	D620R	D620W	D620F	D620E	R532W/D620R	R532W/D620W	R532F/D620W	R532D/D620R
	1.16499	52.7963	39.4792	0.92396		0.7934	0.672884	0.984218	0.431851	1.10473
	1.10473	170.832	24.1535	0.733142	2.01865	0.733142	3.79627	0.552367	2.14921	0.92396
	0.371593	40.0316	17.5954	0.984218	2.32999	0.371593	0.984218	3.12339	1.10473	1.04448
	1.53659	140.743	176.657	0.7934	2.57102	0.733142	0.181818	0.92396	1.22525	1.28551
	0.984218	167.709	163.39	0.241033	1.95839	0.552367	0.345455	0.518182	0.827273	0.609091
	1.04448	125.357	89.9254	1.05455	1.39091	0.733142	0.718182	0.936364	0.663636	1.39091
	0.7934	47.4433	141.537	1	0.554545	0.92396	1	0.940375	1.24702	1.18569
	1.44545	37.3902	47.8752	1.27273	1.12436	1.28551	1.43101	1.24702	0.746167	1.12436
	1.44545		40.0918	0.554545	0.868825	1.30835	2.67802	1.0017	0.868825	0.807496
	0.836364		34.5681	1.18569	1.06303		1.56388			2.05451
	0.5
	0.772727

## Sheet: Fig. 2A
	Ctrl								DTT
WT	97	92	85	104	98	85	116	104	79	140	98	73	122	73	92	116
2C	12	18	24	18	12	31	12	18	323	330	342	140	226	500	397	232

## Sheet: Fig. 2D
S5	WT	WT	R532Q
S6	WT	D620A	WT
	1	0.220395	0.199411
	1	0.00605648	0.0326561
	1	0.00475891	0.0230522

## Sheet: Fig. 4B
MCF7																	MCF7																MCF7
Vector																	WT																R532Q
Time (s)
0	0.238338	0.292106	0.239071	0.291368	0.279364	0.215501	0.248777	0.266857	0.277404	0.257156	0.247254	0.204826	0.2474	0.318002	0.260203		0.247923	0.292434	0.41873	0.305175	0.284514	0.300487	0.343329	0.334453	0.3207	0.378657	0.390547	0.291911	0.424068	0.267303	0.283937		1.1414	1.25648	1.34805	1.18376	1.35069	1.78962	1.72311	0.933979	1.7267	1.26775	0.797004	1.49809	1.41982	0.884029	1.43956
0.713	0.252677	0.302574	0.266822	0.261415	0.25488	0.242179	0.317088	0.208545	0.30122	0.280101	0.233323	0.300279	0.279997	0.293353	0.254793		0.261756	0.231122	0.347322	0.331522	0.294616	0.24147	0.29417	0.368277	0.361741	0.362342	0.366588	0.243217	0.40841	0.336596	0.296339		1.08383	1.35066	1.47992	1.23897	1.44637	1.8273	1.58252	0.90839	1.59013	1.33128	0.647697	1.48797	1.3075	0.731914	1.33813
1.713	0.238195	0.311202	0.285748	0.229644	0.295285	0.279155	0.314354	0.239203	0.303079	0.235197	0.276933	0.209066	0.241214	0.283847	0.243847		0.232927	0.269971	0.362357	0.397236	0.266279	0.251723	0.3288	0.322444	0.340663	0.314346	0.359356	0.263456	0.450167	0.305889	0.342766		1.19314	1.22838	1.42507	1.20851	1.53077	1.71287	1.69214	0.856267	1.57071	1.28501	0.73821	1.48969	1.37443	0.792048	1.39071
2.734	0.297401	0.277614	0.293291	0.248377	0.274322	0.219211	0.295907	0.292311	0.2459	0.230503	0.259788	0.297793	0.260769	0.238391	0.321312		0.280238	0.27309	0.382199	0.300865	0.248632	0.282181	0.309471	0.355608	0.352115	0.382018	0.382258	0.239513	0.428706	0.292266	0.270986		1.1241	1.36233	1.37576	1.29375	1.35423	1.76838	1.73045	0.89871	1.68106	1.39037	0.823235	1.59218	1.37174	0.812451	1.44567
3.742	0.220266	0.275783	0.305116	0.238591	0.241214	0.2445	0.250576	0.266035	0.303735	0.290937	0.228382	0.212839	0.212795	0.308477	0.287453		0.319875	0.304626	0.4017	0.293213	0.249775	0.297833	0.293307	0.306479	0.363362	0.309713	0.3864	0.226427	0.490929	0.316735	0.26646		1.12735	1.29724	1.48945	1.19371	1.37158	1.77864	1.57796	0.888922	1.60352	1.26285	0.776037	1.55318	1.26196	0.824423	1.43379
4.742	0.240535	0.294842	0.31796	0.240442	0.29668	0.221386	0.280813	0.232393	0.245437	0.319485	0.276834	0.233168	0.242459	0.279481	0.295568		0.31964	0.272921	0.382802	0.323604	0.305254	0.237118	0.292924	0.278853	0.327086	0.362396	0.360475	0.288035	0.429106	0.316569	0.32773		1.18689	1.35562	1.29474	1.35843	1.53266	1.72271	1.75033	0.920927	1.59317	1.24282	0.83452	1.56987	1.28613	0.69827	1.37252
5.754	0.269073	0.227049	0.316334	0.235275	0.286432	0.30044	0.231124	0.210367	0.281872	0.227086	0.211861	0.21957	0.235697	0.285065	0.249923		0.268662	0.246183	0.383023	0.319492	0.261037	0.25742	0.357726	0.364677	0.279879	0.375783	0.415908	0.233936	0.491463	0.347109	0.279948		1.11435	1.22652	1.35389	1.31371	1.35804	1.83441	1.56886	0.921621	1.59035	1.3627	0.791362	1.64946	1.39351	0.789665	1.30309
6.773	0.207715	0.305544	0.318286	0.284264	0.228131	0.213026	0.228408	0.293925	0.239188	0.255726	0.237517	0.303255	0.230705	0.306727	0.252729		0.306367	0.254377	0.395038	0.296333	0.243154	0.243169	0.348081	0.27642	0.341993	0.350734	0.349306	0.224016	0.454313	0.321119	0.275478		1.12418	1.27779	1.38794	1.31924	1.52046	1.66753	1.57526	0.846794	1.6253	1.29414	0.663662	1.56327	1.31267	0.775362	1.42931
7.808	0.246202	0.222182	0.319807	0.319913	0.313863	0.275823	0.238354	0.254496	0.247176	0.29784	0.283894	0.302497	0.220617	0.257624	0.322399		0.288583	0.281905	0.368097	0.315803	0.288998	0.266875	0.271811	0.276194	0.284095	0.364938	0.404744	0.261216	0.439637	0.313874	0.318364		1.03859	1.29778	1.36401	1.25586	1.5163	1.72229	1.64131	0.794708	1.6399	1.2943	0.774898	1.5954	1.33135	0.724508	1.36571
8.808	0.217721	0.278065	0.25396	0.292441	0.322308	0.239767	0.31877	0.288635	0.310851	0.277803	0.297893	0.219331	0.254825	0.283715	0.251551		0.296945	0.288602	0.402009	0.287036	0.231711	0.24954	0.32266	0.275024	0.342181	0.29862	0.378631	0.316498	0.41683	0.290469	0.360085		1.12777	1.30106	1.4318	1.34561	1.3399	1.76359	1.61047	0.962721	1.54349	1.35099	0.688733	1.55153	1.42568	0.706018	1.43643
9.842	0.2184	0.233826	0.276311	0.235009	0.274371	0.224223	0.279232	0.235816	0.316555	0.260017	0.229827	0.284512	0.266734	0.25933	0.336905		0.287087	0.239767	0.375525	0.313434	0.25146	0.225841	0.318089	0.355458	0.343401	0.31827	0.343423	0.220553	0.508564	0.320904	0.337688		1.15573	1.30814	1.33843	1.3008	1.36793	1.66945	1.59378	0.809131	1.61882	1.25347	0.66882	1.63175	1.34916	0.834142	1.37103
10.859	0.218158	0.267687	0.262988	0.321411	0.314449	0.250852	0.230325	0.288692	0.308806	0.233631	0.2082	0.272922	0.296234	0.330545	0.280829		0.237987	0.304638	0.399586	0.343029	0.248696	0.275878	0.288869	0.310749	0.321979	0.378746	0.353294	0.291337	0.489454	0.274881	0.298123		1.1544	1.35259	1.39167	1.22152	1.39063	1.72036	1.60326	0.943378	1.52106	1.356	0.635752	1.63395	1.31047	0.774041	1.34254
11.876	0.266782	0.251807	0.252423	0.254074	0.280783	0.21508	0.308589	0.283732	0.310579	0.296367	0.248323	0.26202	0.216646	0.246501	0.256623		0.257391	0.302464	0.412375	0.342392	0.266887	0.226925	0.333259	0.285	0.328311	0.360411	0.361535	0.247358	0.485265	0.293532	0.284058		1.23199	1.26662	1.34307	1.2447	1.35504	1.74344	1.61053	0.821157	1.56654	1.32612	0.734939	1.58805	1.24724	0.834122	1.43746
12.876	0.278004	0.295041	0.229805	0.311966	0.258941	0.304991	0.268063	0.270974	0.314796	0.29023	0.23433	0.289948	0.209982	0.292729	0.297608		0.252617	0.219339	0.342186	0.290819	0.244859	0.299416	0.339755	0.314177	0.343913	0.360896	0.337306	0.296847	0.454954	0.366574	0.314987		1.07658	1.23645	1.44003	1.26486	1.46813	1.79526	1.61122	0.896276	1.55239	1.27914	0.703211	1.52601	1.36811	0.740583	1.49271
13.89	0.251685	0.272445	0.266141	0.308201	0.293286	0.247582	0.255227	0.238026	0.278541	0.305285	0.288946	0.25326	0.297185	0.282796	0.2823		0.293571	0.235141	0.390144	0.343652	0.269308	0.303057	0.32474	0.27955	0.362093	0.351724	0.353427	0.283312	0.434972	0.273482	0.270074		1.12831	1.29722	1.44622	1.26873	1.35143	1.72123	1.76579	0.812478	1.56322	1.36677	0.801999	1.5641	1.33171	0.825525	1.32728
14.892	0.255776	0.248262	0.305124	0.23169	0.312645	0.209556	0.232689	0.294791	0.231136	0.27948	0.25226	0.230172	0.239545	0.243043	0.270437		0.300258	0.296274	0.394463	0.282742	0.266954	0.303335	0.354973	0.365304	0.325576	0.297069	0.425855	0.311399	0.436311	0.338713	0.322417		1.26152	1.3673	1.32424	1.3935	1.39214	1.69244	1.77386	0.791377	1.56949	1.35739	0.687643	1.62517	1.41749	0.797832	1.34652
15.892	0.26598	0.215922	0.231051	0.29445	0.256121	0.247063	0.261707	0.213062	0.221164	0.266848	0.263785	0.242305	0.262179	0.254592	0.336902		0.268162	0.288736	0.346566	0.343886	0.324642	0.301952	0.36032	0.35563	0.330137	0.305489	0.382973	0.293658	0.439979	0.290925	0.344095		1.27255	1.39008	1.34065	1.31537	1.46658	1.66855	1.72172	0.91125	1.47056	1.23786	0.810599	1.57556	1.2808	0.83318	1.35516
16.893	0.297052	0.22912	0.287762	0.248224	0.253936	0.24857	0.247607	0.219797	0.266273	0.230281	0.276103	0.305185	0.275524	0.275934	0.282584		0.236618	0.250368	0.348103	0.36578	0.26523	0.306389	0.361692	0.306975	0.344556	0.383095	0.363614	0.228924	0.494149	0.365901	0.310604		1.20192	1.30189	1.46028	1.2116	1.50969	1.87017	1.65085	0.812445	1.60134	1.25135	0.81969	1.54487	1.42042	0.76694	1.33701
17.893	0.256466	0.258989	0.296674	0.314909	0.26085	0.232842	0.271142	0.238678	0.222783	0.257431	0.283566	0.281143	0.302694	0.326646	0.259431		0.263945	0.231928	0.41468	0.362973	0.240179	0.248702	0.299115	0.316553	0.378677	0.348596	0.404243	0.250447	0.452795	0.353062	0.355986		1.2689	1.3482	1.51623	1.31401	1.50283	1.70771	1.65019	0.823215	1.60318	1.2022	0.683986	1.70223	1.32831	0.81206	1.47397
18.894	0.257633	0.300802	0.227896	0.255021	0.245687	0.252778	0.324693	0.251686	0.243059	0.223176	0.283012	0.268207	0.258277	0.26547	0.309988		0.329979	0.235425	0.415535	0.391444	0.248893	0.311702	0.324253	0.328943	0.300251	0.300778	0.406715	0.279597	0.452574	0.322506	0.26519		1.25959	1.27942	1.36827	1.26091	1.5027	1.81244	1.68108	0.929581	1.53634	1.28201	0.823462	1.60822	1.3962	0.776311	1.45933
19.903	0.305985	0.268786	0.292911	0.234375	0.259503	0.224026	0.311595	0.28026	0.219932	0.277687	0.225986	0.258236	0.267915	0.315976	0.26146		0.287507	0.241294	0.350369	0.387851	0.264165	0.299294	0.346904	0.367841	0.346612	0.364204	0.40185	0.23168	0.48979	0.275697	0.285698		1.30111	1.20819	1.33954	1.26652	1.49556	1.854	1.72214	0.829246	1.54918	1.31259	0.649498	1.69345	1.3622	0.820675	1.46947
20.933	0.21927	0.24532	0.251546	0.296197	0.323284	0.285503	0.240145	0.270128	0.294998	0.270164	0.231741	0.20969	0.300377	0.302655	0.250515		0.298273	0.237437	0.370169	0.324271	0.281177	0.258528	0.291196	0.350984	0.295018	0.351653	0.42304	0.280067	0.477537	0.278008	0.284328		1.24842	1.34541	1.40077	1.34528	1.39601	1.83408	1.67466	0.82812	1.57846	1.27371	0.634163	1.71102	1.24823	0.723402	1.36422
21.967	0.218063	0.288513	0.261939	0.304721	0.320282	0.238149	0.315643	0.230885	0.227255	0.219599	0.305315	0.287821	0.275465	0.29147	0.256519		0.333671	0.249724	0.384126	0.303519	0.248469	0.234819	0.306811	0.278891	0.306259	0.359943	0.381735	0.290746	0.462187	0.298817	0.34634		1.32472	1.37585	1.40155	1.31853	1.43821	1.84121	1.68615	0.950307	1.58685	1.21211	0.808259	1.7212	1.28212	0.875373	1.50108
22.973	0.244083	0.275257	0.313282	0.272863	0.249927	0.239038	0.233891	0.223376	0.217011	0.294191	0.261806	0.212241	0.204406	0.267943	0.286696		0.353623	0.264292	0.373648	0.294872	0.289505	0.245504	0.273938	0.344492	0.317399	0.3287	0.369074	0.267242	0.470647	0.340854	0.315939		1.23782	1.20226	1.42196	1.27408	1.46967	1.66853	1.68166	0.952216	1.6594	1.24993	0.772846	1.61707	1.32324	0.693875	1.4866
23.973	0.300155	0.207687	0.282829	0.306298	0.267196	0.265943	0.319213	0.218465	0.232719	0.234235	0.213729	0.215427	0.296914	0.272253	0.324679		0.283806	0.306967	0.375358	0.367679	0.290233	0.282544	0.336386	0.365529	0.294897	0.380508	0.420921	0.287251	0.454147	0.277667	0.269895		1.20341	1.23701	1.44041	1.26011	1.40486	1.67181	1.62065	0.803955	1.50607	1.15323	0.700785	1.72381	1.26362	0.792491	1.37508
24.974	0.281889	0.272067	0.31279	0.276983	0.260624	0.30208	0.267735	0.259859	0.254426	0.256716	0.281428	0.28065	0.300824	0.290052	0.243616		0.3165	0.278479	0.352771	0.302001	0.243871	0.327345	0.291803	0.287274	0.315738	0.293331	0.388044	0.218373	0.426094	0.302733	0.344073		1.34408	1.24152	1.53127	1.23999	1.47961	1.79087	1.62367	0.877425	1.54919	1.20183	0.698674	1.73227	1.24795	0.858021	1.50497
25.974	0.214534	0.230846	0.297482	0.307352	0.226397	0.282916	0.274407	0.279828	0.224187	0.244954	0.237325	0.292597	0.301443	0.256879	0.286627		0.281919	0.293275	0.40594	0.284554	0.298853	0.301548	0.339682	0.281337	0.310633	0.372176	0.40238	0.233274	0.504146	0.316171	0.272263		1.36138	1.39023	1.48125	1.36775	1.47449	1.69347	1.71929	0.759103	1.49335	1.26461	0.790951	1.68787	1.34388	0.760066	1.44143
26.974	0.295226	0.244169	0.320545	0.319936	0.284874	0.307434	0.259747	0.22913	0.231962	0.277116	0.24938	0.265334	0.248098	0.315587	0.255083		0.350399	0.229114	0.360714	0.299164	0.29587	0.230673	0.357731	0.36463	0.298616	0.298994	0.351388	0.282254	0.42901	0.350102	0.274006		1.31692	1.34566	1.41926	1.27739	1.46758	1.84768	1.72219	0.860177	1.66497	1.31443	0.734872	1.74425	1.28857	0.692576	1.45415
27.974	0.293682	0.217349	0.292739	0.27719	0.223273	0.217448	0.308738	0.206578	0.231059	0.287972	0.259693	0.235618	0.278893	0.279065	0.328761		0.269318	0.251809	0.331871	0.299319	0.231424	0.232462	0.36581	0.331204	0.306893	0.356504	0.33706	0.305098	0.490801	0.320021	0.312724		1.35779	1.30253	1.40286	1.31822	1.50448	1.77426	1.7475	0.855786	1.55107	1.30834	0.764968	1.60603	1.22736	0.746043	1.33653
28.974	0.234701	0.296831	0.290529	0.298778	0.273102	0.288769	0.24278	0.241508	0.262488	0.286118	0.306268	0.198779	0.275311	0.255521	0.279788		0.33543	0.264117	0.385665	0.341905	0.293312	0.27158	0.305047	0.326518	0.368347	0.295798	0.386698	0.294116	0.490834	0.326931	0.28945		1.29226	1.20104	1.35435	1.35933	1.43004	1.78185	1.75188	0.81254	1.59796	1.1877	0.796166	1.63884	1.23592	0.694167	1.41301
29.974	0.217136	0.215401	0.26831	0.312049	0.242651	0.243073	0.295424	0.219316	0.280428	0.227583	0.221799	0.223392	0.233752	0.245804	0.330413		0.288069	0.307888	0.3799	0.369197	0.31276	0.309	0.309482	0.339283	0.279815	0.350539	0.340138	0.301596	0.484791	0.365971	0.322895		1.28937	1.3191	1.35853	1.35694	1.52831	1.87192	1.59205	0.777577	1.56492	1.26021	0.672314	1.61487	1.34133	0.763392	1.44734
30.974	0.262684	0.247824	0.251973	0.307138	0.327484	0.21775	0.298955	0.27132	0.259933	0.251761	0.269817	0.218021	0.219831	0.309452	0.285088		0.294409	0.246006	0.344766	0.387778	0.298997	0.234215	0.357859	0.360348	0.326548	0.378118	0.425323	0.227057	0.428546	0.273931	0.325252		1.32447	1.23638	1.41244	1.34738	1.4427	1.81782	1.70695	0.754605	1.53847	1.23095	0.656537	1.72537	1.28707	0.750625	1.37137
31.974	0.219016	0.271843	0.265693	0.269814	0.269845	0.307209	0.29086	0.251699	0.294202	0.221533	0.244874	0.225707	0.247206	0.314575	0.280737		0.332825	0.241574	0.409882	0.298122	0.283758	0.272483	0.290347	0.337345	0.282878	0.366953	0.36472	0.287675	0.487894	0.298937	0.281083		1.29575	1.28104	1.42397	1.36851	1.56678	1.84361	1.761	0.839381	1.56266	1.2514	0.694687	1.56732	1.36519	0.718859	1.38112
32.974	0.236138	0.226009	0.249179	0.255224	0.286141	0.238647	0.230737	0.301483	0.284217	0.232969	0.22708	0.264912	0.221665	0.273724	0.331552		0.251503	0.303576	0.362453	0.37132	0.236825	0.315387	0.26984	0.33299	0.290764	0.351424	0.354288	0.30145	0.460274	0.358199	0.317698		1.26371	1.25225	1.35231	1.19254	1.50689	1.82305	1.70814	0.75743	1.5684	1.27969	0.748532	1.55387	1.34262	0.749997	1.53085
33.974	0.231593	0.244598	0.227148	0.277883	0.247849	0.231667	0.24753	0.230079	0.249708	0.217069	0.214721	0.242753	0.29847	0.235796	0.306446		0.270971	0.273517	0.440636	0.368982	0.24389	0.291515	0.362402	0.338078	0.368956	0.329006	0.431635	0.233384	0.451618	0.289543	0.262103		1.38597	1.25505	1.4215	1.2256	1.39017	1.8229	1.72817	0.830768	1.66214	1.34316	0.675579	1.58795	1.43205	0.827409	1.49512
34.974	0.22997	0.284285	0.315018	0.317064	0.317984	0.225236	0.225971	0.295412	0.298542	0.263206	0.288742	0.210841	0.287335	0.261158	0.239037		0.265801	0.283033	0.354948	0.349518	0.304631	0.260531	0.343302	0.333246	0.283376	0.381256	0.349707	0.219858	0.500473	0.333014	0.280782		1.39783	1.39363	1.42899	1.28282	1.47073	1.72506	1.7275	0.91176	1.51789	1.27146	0.789383	1.72597	1.41301	0.830446	1.51764
35.983	0.271965	0.221722	0.308168	0.272224	0.325217	0.216442	0.241585	0.274397	0.316333	0.264109	0.246273	0.201875	0.212465	0.266885	0.292301		0.269781	0.249627	0.391589	0.324413	0.289056	0.285802	0.321007	0.269753	0.324171	0.360566	0.382272	0.251964	0.43898	0.317017	0.323674		1.4288	1.32621	1.47338	1.35888	1.45544	1.76509	1.5904	0.810161	1.53269	1.20966	0.777958	1.72946	1.32682	0.835046	1.44625
37.018	0.224394	0.217781	0.29226	0.273144	0.246707	0.26994	0.315595	0.284613	0.266824	0.236565	0.23246	0.207564	0.208019	0.245181	0.301933		0.306375	0.295236	0.40434	0.360071	0.302569	0.262866	0.306354	0.347971	0.326002	0.327866	0.419013	0.272312	0.503169	0.336081	0.3558		1.39111	1.36792	1.54341	1.33278	1.54557	1.87182	1.59789	0.756904	1.61122	1.4608	0.633568	1.61472	1.29903	0.770884	1.42089
38.043	0.263027	0.215086	0.247767	0.231391	0.32299	0.262897	0.259063	0.286054	0.268829	0.302366	0.27193	0.251069	0.294193	0.233584	0.291367		0.289912	0.283807	0.432483	0.365999	0.265082	0.300143	0.272325	0.345602	0.337317	0.335763	0.431741	0.265105	0.458676	0.342646	0.296949		1.31699	1.28194	1.39972	1.27177	1.45273	1.82123	1.70251	0.92933	1.60068	1.37814	0.7657	1.73605	1.4007	0.772863	1.49839
39.064	0.27833	0.275183	0.302381	0.261823	0.286659	0.28597	0.224832	0.22708	0.272073	0.305991	0.227159	0.267997	0.293914	0.280156	0.256947		0.310953	0.218373	0.44941	0.399105	0.251339	0.286502	0.306226	0.348665	0.339199	0.336416	0.420078	0.2588	0.505404	0.277157	0.322335		1.33414	1.34829	1.47651	1.27612	1.36178	1.83169	1.57287	0.79394	1.55749	1.43859	0.681857	1.61459	1.33134	0.841535	1.45456
40.064	0.212045	0.23902	0.298655	0.265294	0.235611	0.294529	0.318809	0.27472	0.278238	0.210802	0.219932	0.26921	0.230908	0.316468	0.303226		0.26655	0.302187	0.425298	0.380341	0.238035	0.303757	0.31461	0.296345	0.302448	0.306162	0.373577	0.253583	0.503785	0.26845	0.298623		1.26768	1.28896	1.51758	1.39523	1.38383	1.82383	1.76689	0.936559	1.66503	1.51484	0.76892	1.58067	1.46194	0.815236	1.51615
41.064	0.285887	0.212703	0.306389	0.274433	0.240792	0.213501	0.294282	0.262415	0.23099	0.279935	0.21255	0.213818	0.287576	0.288514	0.26366		0.281101	0.275975	0.384707	0.339404	0.259224	0.271996	0.27962	0.28908	0.372498	0.356204	0.407378	0.277039	0.432026	0.327947	0.354855		1.33777	1.3539	1.41084	1.31873	1.42732	1.72924	1.68879	0.923197	1.49641	1.55107	0.656584	1.72012	1.36983	0.703981	1.35915
42.064	0.291523	0.299097	0.231679	0.252281	0.326841	0.300976	0.277139	0.236635	0.243931	0.291745	0.270338	0.272888	0.286628	0.309824	0.273866		0.249163	0.295101	0.429405	0.380968	0.287885	0.278048	0.368236	0.274285	0.326555	0.298665	0.367141	0.292387	0.432857	0.281865	0.309441		1.4514	1.38924	1.51646	1.32926	1.51349	1.80137	1.67118	0.900344	1.50862	1.411	0.699865	1.76886	1.29826	0.791296	1.49451
43.065	0.241884	0.300838	0.237938	0.245144	0.313503	0.218085	0.265654	0.277754	0.254511	0.216777	0.248025	0.291112	0.236853	0.306493	0.312084		0.289789	0.256703	0.34966	0.304292	0.22438	0.262585	0.264868	0.336844	0.348238	0.341781	0.396492	0.285042	0.502165	0.363217	0.286213		1.36329	1.36685	1.46256	1.28316	1.33603	1.75001	1.78732	0.833042	1.50182	1.40119	0.782523	1.62069	1.4246	0.800626	1.40845
44.073	0.270865	0.231461	0.235437	0.229755	0.31933	0.257114	0.241395	0.202933	0.311693	0.236975	0.292094	0.242444	0.236465	0.274266	0.299761		0.297328	0.22542	0.362261	0.317292	0.259741	0.329429	0.317841	0.350409	0.303531	0.340153	0.338175	0.258381	0.451645	0.280093	0.29367		1.30185	1.20015	1.40696	1.28049	1.53119	1.78085	1.68857	0.784178	1.5389	1.56405	0.693134	1.76297	1.44359	0.711885	1.4242
45.085	0.250833	0.249815	0.281381	0.219582	0.280632	0.238836	0.312768	0.293766	0.28241	0.284956	0.298133	0.271152	0.232189	0.307018	0.262311		0.335617	0.243484	0.357764	0.309805	0.27721	0.273934	0.302493	0.281451	0.373057	0.313092	0.376747	0.258517	0.456025	0.309487	0.300916		1.42815	1.25403	1.43045	1.33922	1.50037	1.87514	1.71834	0.939903	1.6367	1.41263	0.694527	1.77324	1.36231	0.875121	1.44248
46.092	0.217937	0.234016	0.227054	0.230183	0.289959	0.256778	0.318104	0.243471	0.287697	0.286529	0.218121	0.249172	0.259716	0.321854	0.300562		0.345189	0.231387	0.410513	0.367057	0.290022	0.282815	0.342486	0.273888	0.361353	0.336236	0.36777	0.300323	0.465106	0.320641	0.291186		1.39609	1.21373	1.40782	1.29689	1.36884	1.80092	1.63108	0.787479	1.66304	1.52478	0.700757	1.61623	1.29638	0.853471	1.34442
47.094	0.224538	0.266892	0.26302	0.224131	0.296764	0.233543	0.259772	0.251249	0.253476	0.272186	0.278507	0.213126	0.207317	0.321037	0.259473		0.316891	0.236366	0.330848	0.294605	0.301919	0.267095	0.33094	0.347372	0.292012	0.358764	0.335234	0.283423	0.43318	0.365508	0.278673		1.30645	1.27039	1.50136	1.36101	1.50686	1.87533	1.62159	0.916281	1.49451	1.4869	0.803844	1.70912	1.41474	0.834742	1.50936
48.094	0.298548	0.24374	0.300797	0.292273	0.29242	0.309932	0.271987	0.212941	0.303684	0.253254	0.21952	0.269317	0.258869	0.259439	0.305244		0.248893	0.30279	0.373831	0.306359	0.319417	0.279973	0.29398	0.333849	0.369848	0.305819	0.376208	0.306802	0.503424	0.323607	0.324668		1.49846	1.32505	1.55072	1.42135	1.46851	1.87978	1.63361	0.889543	1.67945	1.43111	0.677546	1.71857	1.35273	0.856389	1.46012
49.094	0.228541	0.245845	0.294527	0.249452	0.256473	0.306072	0.232424	0.285124	0.284035	0.299347	0.250553	0.216849	0.224118	0.256985	0.244593		0.312775	0.230473	0.354408	0.302088	0.295761	0.250709	0.314357	0.328334	0.292755	0.297235	0.420104	0.297696	0.461365	0.360261	0.277618		1.45794	1.38738	1.48831	1.31671	1.50924	2.13334	1.57466	0.819342	1.65742	1.44026	0.737611	2.43276	1.34915	0.831652	1.36049
50.106	0.274656	0.227515	0.279565	0.273695	0.257394	0.302047	0.27824	0.296944	0.288211	0.277486	0.2644	0.222399	0.266047	0.276067	0.325827		0.296798	0.255728	0.40635	0.381127	0.297945	0.324287	0.294849	0.293385	0.309617	0.34834	0.396204	0.301902	0.491007	0.350894	0.318192		1.38005	1.20754	1.49093	1.38015	1.40685	0.757897	1.68869	0.952272	1.66357	1.39027	0.8473	1.74511	1.38245	0.781043	1.42661
51.106	0.246159	0.210409	0.226874	0.249874	0.312124	0.275823	0.263838	0.238077	0.284774	0.275989	0.227843	0.210886	0.250142	0.264118	0.333006		0.273344	0.240589	0.352147	0.37064	0.267212	0.248981	0.342273	0.329747	0.907876	0.479157	1.08054	0.35608	0.859959	0.474993	0.746177		1.38983	1.30915	1.53654	1.28546	1.4386	0.85989	1.66087	0.822339	1.56609	1.46982	0.894923	1.76931	1.37032	0.851584	1.4203
52.106	0.285183	0.283937	0.260102	0.251312	0.240989	0.237956	0.288271	0.275801	0.301038	0.235478	0.266126	0.304972	0.255255	0.254982	0.260415		0.294461	0.247841	0.352621	0.384159	0.288042	0.238865	0.317729	0.331549	1.50068	0.816811	1.65633	0.419156	1.16372	0.543221	1.09472		1.33748	1.24195	1.39339	1.3686	1.46474	0.870137	1.57896	0.891773	1.46543	1.48894	0.949793	1.68917	1.47139	0.825089	1.56926
53.106	0.2572	0.273262	0.242169	0.249795	0.23458	0.225679	0.293892	0.328752	0.329738	0.223415	0.240052	0.269288	0.266812	0.282728	0.334884		0.284932	0.283187	0.414359	0.310908	0.249221	0.323408	0.355959	0.306999	1.90024	1.10775	2.08911	0.48548	1.27204	0.591239	1.28747		1.38406	1.24024	1.41684	1.29567	1.43863	1.19643	1.62368	0.833521	1.61792	1.3843	1.0854	1.63684	1.57338	0.719644	1.56519
54.106	0.276067	0.203157	0.235731	0.297921	0.32025	0.23862	0.287691	0.258552	0.28516	0.230442	0.307021	0.261906	0.267066	0.354077	0.306176		0.43013	0.347896	0.434916	0.369005	0.260739	0.28487	0.451415	0.330225	1.96124	1.31118	2.06504	0.606561	1.42176	0.616231	1.35256		1.35708	1.24489	1.42647	1.23121	1.52087	1.15842	1.69844	0.786803	1.59774	1.29959	1.02971	1.66634	1.42298	0.755134	1.6381
55.106	0.252699	0.296893	0.258775	0.242754	0.293894	0.245126	0.317712	0.268844	0.265534	0.280816	0.234079	0.284706	0.223976	0.3385	0.32558		0.669563	0.503761	0.549672	0.50796	0.32003	0.32621	0.50973	0.409581	1.91519	1.53201	2.0603	0.533034	1.42987	0.622366	1.36212		1.4559	1.2676	1.56655	1.33123	1.42649	1.31056	1.72387	0.966451	1.51626	1.36588	1.11907	1.63321	1.60359	0.871847	1.58017
56.106	0.258687	0.221117	0.297952	0.243049	0.259193	0.225804	0.321814	0.343351	0.318323	0.264178	0.279329	0.323857	0.245132	0.293977	0.291144		0.912927	0.724033	0.606016	0.610907	0.361134	0.346001	0.765926	0.497595	1.89345	1.79516	2.01366	0.612821	1.4614	0.638016	1.4231		1.39214	1.29455	1.50382	1.26753	1.52855	1.29409	1.62576	0.913954	1.43522	1.2726	1.27865	1.60447	1.55789	0.840696	1.62885
57.106	0.27545	0.251803	0.309844	0.290151	0.309898	0.265308	0.296867	0.30365	0.337258	0.286165	0.22688	0.2666	0.277095	0.328592	0.264044		1.11139	0.884649	0.64202	0.626637	0.441946	0.428883	0.844005	0.57514	1.81364	1.81558	2.02093	0.562043	1.43128	0.666757	1.32894		1.43018	1.21234	1.44982	1.23882	1.37016	1.42137	1.63057	0.993759	1.44496	1.27015	1.26696	1.67874	1.51834	0.921616	1.64163
58.106	0.280942	0.264835	0.257927	0.295421	0.26139	0.288511	0.300497	0.313279	0.317965	0.323078	0.235093	0.232142	0.312323	0.384387	0.250987		1.1768	0.979998	0.746548	0.679678	0.460503	0.378838	1.02747	0.684348	1.69087	1.881	1.88603	0.61243	1.40221	0.611559	1.38951		1.34987	1.1965	1.38129	1.39233	1.38587	1.47307	1.79469	0.952645	1.5647	1.24033	1.27859	1.72761	1.5195	0.864338	1.6776
59.115	0.251578	0.270022	0.252803	0.315168	0.287156	0.22387	0.242203	0.332024	0.253433	0.264951	0.273018	0.279005	0.229843	0.316311	0.338174		1.24285	0.962462	0.767164	0.707341	0.48898	0.453709	1.09651	0.829054	1.6982	1.82789	1.90184	0.594957	1.37741	0.62889	1.33249		1.45235	1.31637	1.55755	1.33386	1.47534	1.52051	1.77543	1.01652	1.48683	1.32477	1.24854	1.71605	1.46818	0.787189	1.73132
60.116	0.302131	0.203751	0.269996	0.313766	0.232928	0.302603	0.312368	0.343706	0.299287	0.253697	0.286656	0.269551	0.250194	0.417157	0.27464		1.27335	0.94814	0.786763	0.799259	0.465714	0.443332	1.22283	0.898474	1.59415	1.80077	1.86849	0.611008	1.35179	0.669455	1.36638		1.35575	1.31843	1.50466	1.305	1.50553	1.42845	1.77497	1.04073	1.59206	1.36873	1.37995	1.80353	1.55609	0.771941	1.74424
61.116	0.246808	0.214504	0.288505	0.295924	0.296317	0.318599	0.273315	0.308652	0.35055	0.283037	0.270583	0.319261	0.236831	0.323118	0.289979		1.29304	1.01596	0.839596	0.764043	0.493245	0.526056	1.34057	0.955528	1.5298	1.81804	1.8362	0.576055	1.34137	0.642856	1.32578		1.38361	1.28998	1.44037	1.37294	1.46567	1.57769	1.66722	1.08853	1.60235	1.42204	1.41326	1.73956	1.53485	0.804431	1.62848
62.131	0.22794	0.210533	0.250513	0.27152	0.236139	0.313026	0.329893	0.29912	0.299291	0.291066	0.302451	0.241818	0.275946	0.364387	0.334876		1.27483	1.0413	0.816313	0.818252	0.595412	0.516465	1.30719	0.982619	1.53774	1.77729	1.85458	0.601845	1.37651	0.629828	1.39109		1.43552	1.34971	1.57879	1.3013	1.36901	1.59501	1.83011	0.990648	1.6103	1.35751	1.51843	1.69805	1.51217	0.859172	1.74946
63.131	0.209339	0.235441	0.244551	0.321657	0.243641	0.229959	0.26972	0.29431	0.27722	0.28802	0.298499	0.279259	0.287846	0.333814	0.316272		1.31121	1.00138	0.805086	0.832989	0.578422	0.567813	1.36676	1.03704	1.49353	1.78931	1.85609	0.568546	1.39171	0.716263	1.35961		1.41211	1.21162	1.57149	1.24709	1.45141	1.4823	1.83987	0.987279	1.44968	1.41652	1.55036	1.74699	1.43151	0.813413	1.70396
64.131	0.272339	0.208762	0.226443	0.237932	0.319927	0.282777	0.330869	0.355364	0.285843	0.307706	0.281968	0.242593	0.286021	0.403202	0.260844		1.29661	0.98972	0.834364	0.773958	0.614594	0.558527	1.45085	1.06809	1.44495	1.80492	1.82948	0.564936	1.38498	0.619631	1.33317		1.39026	1.35113	1.44979	1.3425	1.43381	1.44126	1.88618	1.09443	1.46365	1.37606	1.41075	1.75116	1.56537	0.850387	1.73904
65.131	0.218415	0.270264	0.299408	0.264016	0.315736	0.254237	0.31272	0.303719	0.318183	0.299349	0.316259	0.324076	0.291465	0.36435	0.288866		1.28036	0.980459	0.878796	0.824452	0.64668	0.643414	1.43443	1.11539	1.38203	1.80287	1.85124	0.616691	1.40129	0.671498	1.42267		1.53412	1.38915	1.47852	1.43753	1.45739	1.47219	1.73306	1.00787	1.60289	1.35361	1.44971	1.81057	1.62155	0.892375	1.70364
66.131	0.294325	0.220649	0.258961	0.310388	0.269993	0.301113	0.286715	0.395743	0.310769	0.300088	0.256624	0.249519	0.258038	0.436246	0.306559		1.26051	0.952393	0.859067	0.81632	0.696375	0.686631	1.4786	1.22697	1.41338	1.79508	1.75972	0.63562	1.30902	0.646914	1.36807		1.4244	1.26152	1.48726	1.36927	1.46699	1.47317	1.84316	1.04923	1.55772	1.45206	1.46183	1.81455	1.62974	0.926608	1.67647
67.131	0.255714	0.291408	0.271265	0.277649	0.339176	0.247359	0.288509	0.310492	0.310747	0.236676	0.287077	0.312074	0.3248	0.422117	0.280852		1.32518	0.918934	0.850031	0.849192	0.745811	0.679748	1.47158	1.2328	1.39825	1.74435	1.77099	0.57143	1.31646	0.709214	1.32241		1.3946	1.28104	1.50376	1.29446	1.33935	1.5445	1.89514	1.1564	1.60714	1.35226	1.55619	1.65211	1.47662	0.918211	1.65238
68.131	0.283191	0.226839	0.312511	0.328883	0.281289	0.249922	0.287599	0.327953	0.353504	0.273719	0.277792	0.273993	0.313955	0.427171	0.349082		1.32088	0.845987	0.868022	0.823393	0.721686	0.678009	1.48473	1.2991	1.34828	1.77106	1.6995	0.568743	1.33821	0.671649	1.39433		1.38065	1.42952	1.42142	1.35191	1.46471	1.45661	1.72405	1.14125	1.57165	1.34021	1.46944	1.82956	1.58187	0.831761	1.79416
69.131	0.309181	0.231705	0.272349	0.328535	0.303481	0.262346	0.340164	0.329736	0.368448	0.316124	0.295615	0.342486	0.29501	0.394469	0.280765		1.35717	0.863831	0.896065	0.823485	0.76721	0.77475	1.45014	1.3292	1.31002	1.74084	1.7403	0.635587	1.30398	0.720422	1.406		1.50718	1.35157	1.60039	1.39629	1.39021	1.42912	1.82682	1.09778	1.49471	1.41184	1.48445	1.72988	1.48919	0.862942	1.71557
70.132	0.315844	0.280657	0.325258	0.264419	0.255667	0.304302	0.292297	0.400941	0.302915	0.242349	0.298469	0.256341	0.30829	0.369525	0.328882		1.34491	0.833472	0.908559	0.863747	0.851602	0.696234	1.46343	1.2955	1.26886	1.73489	1.69545	0.660743	1.28122	0.722323	1.34317		1.53927	1.31937	1.55991	1.30036	1.46177	1.46426	1.7591	1.17719	1.54806	1.2858	1.52252	1.79704	1.46315	0.90293	1.7891
71.14	0.251921	0.245673	0.329296	0.260655	0.275625	0.326083	0.350386	0.383403	0.362593	0.318554	0.262667	0.341735	0.316493	0.410475	0.276645		1.34101	0.864208	0.888506	0.847118	0.848985	0.808527	1.47902	1.42673	1.28805	1.67243	1.68588	0.627818	1.35595	0.676771	1.37643		1.46713	1.32441	1.48024	1.36715	1.37571	1.60728	1.76204	1.22704	1.53048	1.41853	1.63187	1.69685	1.52947	0.809636	1.80127
72.14	0.271881	0.289927	0.331857	0.334704	0.315403	0.2439	0.275398	0.352367	0.284165	0.227067	0.290637	0.307119	0.334491	0.383335	0.266729		1.37379	0.883703	0.847537	0.83531	0.865534	0.834971	1.47214	1.43076	1.3301	1.67904	1.67963	0.653584	1.35971	0.754939	1.39162		1.4339	1.3465	1.55999	1.3163	1.48539	1.46777	1.88805	1.17117	1.61069	1.4707	1.52583	1.6503	1.61435	0.883459	1.72172
73.14	0.280932	0.281914	0.338169	0.303658	0.298856	0.256999	0.292332	0.34875	0.355736	0.265008	0.287651	0.346214	0.273362	0.426788	0.264912		1.3672	0.844386	0.889671	0.889255	0.828412	0.841462	1.47293	1.48103	1.34564	1.75296	1.71177	0.664776	1.35974	0.696743	1.37798		1.46524	1.37713	1.63743	1.32613	1.4694	1.55006	1.88671	1.09119	1.51082	1.44345	1.63072	1.82683	1.48961	0.952265	1.6968
74.14	0.238389	0.231047	0.333152	0.330043	0.304209	0.314546	0.358048	0.428757	0.298788	0.243363	0.265809	0.332671	0.272912	0.441612	0.342574		1.36024	0.806858	0.846099	0.807435	0.884055	0.788646	1.48595	1.52258	1.32235	1.72686	1.72536	0.677451	1.30797	0.784709	1.38534		1.56697	1.47899	1.67846	1.35255	1.48855	1.58092	1.85534	1.1196	1.54023	1.29134	1.55915	1.83244	1.42683	0.942094	1.71307
75.14	0.300941	0.281813	0.307213	0.314109	0.314524	0.302617	0.299776	0.397825	0.286362	0.298848	0.272776	0.314596	0.312446	0.407522	0.260389		1.36114	0.90931	0.889396	0.910857	0.88723	0.795611	1.48985	1.50685	1.26777	1.73	1.70081	0.61608	1.35902	0.695218	1.34519		1.62611	1.54308	1.56496	1.37393	1.52753	1.51448	1.88657	1.1588	1.63783	1.34551	1.63331	1.70308	1.54247	0.974267	1.6751
76.14	0.238689	0.286865	0.254969	0.29346	0.310026	0.244132	0.334504	0.399879	0.3723	0.288455	0.30176	0.272174	0.273635	0.3674	0.289991		1.35977	0.811464	0.928927	0.899223	0.891438	0.812822	1.50455	1.56127	1.29073	1.75875	1.75264	0.601141	1.33991	0.757739	1.36646		1.4785	1.47972	1.51589	1.45239	1.51622	1.46485	1.96307	1.1552	1.61145	1.3232	1.67122	1.76403	1.59456	0.821908	1.73094
77.14	0.316965	0.224105	0.259147	0.366153	0.324387	0.301656	0.37585	0.426933	0.369958	0.281896	0.288631	0.280283	0.266908	0.429436	0.297965		1.3432	0.807663	0.87307	0.869479	0.974246	0.907957	1.46331	1.55934	1.28911	1.73955	1.69669	0.66731	1.32656	0.748394	1.42217		1.47205	1.46133	1.52638	1.44022	1.51904	1.47504	1.96634	1.25171	1.53195	1.38943	1.58385	1.7062	1.57289	0.947071	1.66597
78.14	0.296613	0.248087	0.334202	0.278125	0.303469	0.314441	0.367653	0.405239	0.364795	0.271121	0.251204	0.267201	0.299588	0.410855	0.294427		1.32637	0.8511	0.913584	0.821284	0.941108	0.837959	1.41641	1.61144	1.24722	1.75673	1.66945	0.616674	1.37607	0.804803	1.37961		1.49987	1.63606	1.5413	1.44778	1.47664	1.53497	1.90723	1.12652	1.6917	1.50485	1.63751	1.75469	1.49151	0.828316	1.77208
79.14	0.291057	0.29339	0.275449	0.356734	0.264529	0.244329	0.375262	0.355427	0.379457	0.263052	0.301917	0.299581	0.289534	0.389073	0.269191		1.34838	0.870732	0.83701	0.842573	0.90471	0.906786	1.43994	1.66821	1.27917	1.69164	1.72116	0.674541	1.3611	0.815879	1.3398		1.61536	1.64665	1.69099	1.45196	1.55419	1.60223	1.88923	1.32368	1.67589	1.37125	1.54714	1.7618	1.50888	0.960404	1.69205
80.141	0.271341	0.229529	0.258544	0.370697	0.334085	0.274773	0.392881	0.431224	0.30645	0.321912	0.325746	0.34199	0.323251	0.402716	0.348608		1.34481	0.820963	0.914051	0.873253	0.964226	0.899309	1.43507	1.66687	1.3316	1.66786	1.7181	0.623472	1.3474	0.750323	1.35275		1.49922	1.53376	1.64143	1.48817	1.50153	1.58405	1.98415	1.14286	1.6426	1.45586	1.65266	1.67999	1.52788	0.920683	1.65956
81.141	0.265311	0.2247	0.335934	0.33469	0.336507	0.301629	0.328269	0.397411	0.331268	0.300381	0.338043	0.347682	0.288119	0.456071	0.278249		1.39528	0.8475	0.850489	0.914851	0.9677	0.881839	1.49762	1.65511	1.35032	1.73509	1.62589	0.651497	1.3766	0.798407	1.38073		1.62577	1.61661	1.62449	1.50713	1.54758	1.65111	1.96435	1.19646	1.54221	1.51547	1.53196	1.74884	1.54245	0.824098	1.81356
82.141	0.255812	0.293569	0.314996	0.360546	0.297071	0.309387	0.338335	0.425635	0.363784	0.248317	0.302593	0.275916	0.273128	0.439259	0.342413		1.33415	0.8817	0.867772	0.893802	0.99038	0.894943	1.49845	1.71491	1.2741	1.73522	1.72148	0.642382	1.35791	0.775601	1.40783		1.47843	1.53054	1.69206	1.48297	1.4765	1.51719	1.92488	1.22208	1.66662	1.43138	1.68038	1.75068	1.479	0.849255	1.73576
83.142	0.248121	0.271842	0.263429	0.318729	0.274727	0.279411	0.390981	0.378359	0.383521	0.255729	0.307602	0.318819	0.319162	0.442084	0.352406		1.36682	0.811197	0.862762	0.869636	0.971673	0.953331	1.4346	1.66533	1.324	1.71412	1.66383	0.626182	1.394	0.761304	1.39637		1.65974	1.5719	1.62102	1.44258	1.44923	1.54861	2.08514	1.19567	1.56148	1.38541	1.55381	1.70889	1.40025	0.842095	1.69087
84.142	0.246686	0.275472	0.316004	0.351885	0.360111	0.348577	0.35152	0.408496	0.340174	0.262139	0.250888	0.326663	0.324931	0.487001	0.308348		1.40125	0.846814	0.897184	0.895214	0.89548	0.937566	1.50155	1.64832	1.27874	1.69854	1.66701	0.626364	1.31583	0.769062	1.40406		1.50114	1.63546	1.77017	1.46148	1.46791	1.62458	1.9828	1.20318	1.51239	1.47528	1.67495	1.77751	1.47375	0.803972	1.79224
85.143	0.310594	0.320487	0.279669	0.336559	0.29098	0.30065	0.3899	0.396966	0.352344	0.312968	0.266776	0.32982	0.24614	0.417691	0.258571		1.36465	0.869353	0.90786	0.861917	0.953002	0.878071	1.46571	1.65855	1.32198	1.72009	1.73133	0.643904	1.35472	0.813959	1.40902		1.52469	1.6127	1.70288	1.45308	1.58324	1.4885	1.98527	1.26793	1.71068	1.39738	1.66225	1.65268	1.54498	0.874677	1.74904
86.143	0.338716	0.282972	0.283424	0.321708	0.320512	0.313162	0.351269	0.431009	0.336222	0.298432	0.28691	0.32759	0.304265	0.4783	0.339236		1.42797	0.794277	0.919445	0.864428	0.96649	0.915374	1.42664	1.69831	1.28886	1.72488	1.63097	0.642087	1.37436	0.809159	1.3562		1.51081	1.55408	1.80128	1.44373	1.43555	1.48305	1.93873	1.39283	1.62264	1.4182	1.58829	1.79454	1.59373	0.984697	1.77358
87.145	0.292616	0.275713	0.261984	0.347053	0.35711	0.346306	0.365457	0.419549	0.388972	0.312684	0.262864	0.351376	0.315661	0.458092	0.259299		1.39968	0.840523	0.943664	0.876236	0.910305	0.918056	1.47996	1.74422	1.31294	1.67235	1.60871	0.691135	1.34942	0.828241	1.39079		1.56309	1.56986	1.65469	1.37297	1.60685	1.49189	2.1262	1.41984	1.53017	1.3941	1.65635	1.84611	1.58447	0.90206	1.75906
88.145	0.252001	0.283786	0.323516	0.314012	0.320945	0.339013	0.454412	0.423707	0.327688	0.242724	0.270387	0.329941	0.258289	0.421031	0.278016		1.42388	0.865442	0.92034	0.936404	0.908219	0.890989	1.44589	1.67822	1.34839	1.69373	1.68413	0.700354	1.34365	0.768563	1.37844		1.60046	1.68738	1.86357	1.44675	1.43657	1.55227	2.068	1.40413	1.53732	1.47779	1.70328	1.75732	1.57246	0.901982	1.83387
89.146	0.256661	0.328857	0.294183	0.341273	0.312048	0.364645	0.419859	0.412312	0.365764	0.304529	0.31054	0.367912	0.340166	0.487327	0.29813		1.43173	0.802634	0.919973	0.934157	0.915371	0.900754	1.48556	1.69562	1.37432	1.6724	1.70671	0.696072	1.4274	0.854758	1.45402		1.50229	1.6756	1.67969	1.35786	1.59711	1.56011	2.16961	1.43469	1.67737	1.45688	1.64223	1.77122	1.55703	0.916891	1.70593
90.146	0.313038	0.320543	0.272046	0.360548	0.347644	0.362223	0.460758	0.425975	0.309408	0.3132	0.273094	0.289396	0.341001	0.430637	0.324951		1.4186	0.801349	0.855254	0.896643	0.902708	0.892625	1.45803	1.65027	1.45815	1.72993	1.666	0.699162	1.46184	0.795832	1.40214		1.53969	1.72818	1.66948	1.40595	1.53807	1.62692	2.08062	1.35658	1.65368	1.38302	1.59445	1.73223	1.40966	0.934901	1.81168
91.147	0.292929	0.249754	0.327883	0.387231	0.333843	0.360503	0.385839	0.378904	0.375899	0.224061	0.315237	0.330592	0.297083	0.42356	0.297261		1.43677	0.837097	0.941327	0.848395	0.895572	0.953206	1.44221	1.68696	1.48851	1.64772	1.81072	0.73927	1.51281	0.834768	1.44726		1.56757	1.59772	1.78345	1.48509	1.5639	1.62393	2.14562	1.32962	1.68072	1.5593	1.66997	1.8236	1.48747	0.944392	1.84049
92.147	0.258462	0.24355	0.312479	0.337775	0.392538	0.289392	0.446152	0.390169	0.39857	0.318222	0.325607	0.395696	0.271658	0.4647	0.292682		1.43027	0.786845	0.858333	0.925428	0.944095	0.909942	1.41881	1.6816	1.4317	1.60427	1.81569	0.653362	1.47086	0.855928	1.53135		1.54207	1.67956	1.67561	1.35281	1.48599	1.57489	2.04387	1.43957	1.65956	1.56659	1.60854	1.72125	1.42582	0.864685	1.81412
93.149	0.274564	0.30682	0.354638	0.426309	0.353666	0.304112	0.457294	0.438972	0.330717	0.315115	0.251392	0.348662	0.297992	0.47947	0.336265		1.38708	0.848977	0.908565	0.83778	0.966659	0.875788	1.46848	1.68132	1.35514	1.46354	1.72578	0.644291	1.38932	0.75885	1.41815		1.67131	1.65564	1.84646	1.39989	1.54377	1.58821	2.08797	1.39851	1.65584	1.52744	1.56998	1.70058	1.52614	0.826604	1.79254
94.149	0.274599	0.253391	0.306615	0.442515	0.403641	0.301846	0.505374	0.429436	0.322448	0.310793	0.251644	0.310959	0.339733	0.479938	0.316879		1.41267	0.822956	0.862441	0.909718	0.942936	0.936425	1.43352	1.71585	1.31269	1.53139	1.62897	0.675363	1.34197	0.808941	1.39868		1.54503	1.68107	1.84464	1.48926	1.47133	1.60079	2.09182	1.31487	1.61715	1.48786	1.70347	1.69883	1.59809	0.993025	1.82781
95.152	0.283855	0.311053	0.318027	0.406066	0.335601	0.371615	0.51625	0.431582	0.335688	0.25661	0.301873	0.362149	0.28681	0.490002	0.266417		1.40483	0.770932	0.945723	0.879949	0.878453	0.935314	1.51787	1.6843	1.25283	1.59076	1.64788	0.669299	1.33804	0.85242	1.41815		1.55566	1.62078	1.86693	1.51006	1.62685	1.54633	2.14942	1.38123	1.67321	1.58044	1.70162	1.74118	1.48664	0.935953	1.76099
96.152	0.295131	0.317817	0.293817	0.397743	0.427842	0.328235	0.481241	0.461912	0.375971	0.225024	0.327532	0.356152	0.271427	0.48117	0.343798		1.47092	0.800811	0.880889	0.915546	0.875105	0.891383	1.43714	1.66145	1.25827	1.64385	1.57809	0.751595	1.3323	0.818781	1.3796		1.64909	1.78772	1.67613	1.35227	1.52772	1.54909	2.02359	1.2958	1.68672	1.47459	1.64458	1.70162	1.55133	0.932102	1.69506
97.156	0.31297	0.315486	0.362494	0.418109	0.400131	0.309063	0.478507	0.414016	0.381714	0.298596	0.298131	0.33618	0.330337	0.513444	0.284092		1.49247	0.75005	0.88115	0.854712	0.969893	0.926414	1.46938	1.70981	1.3112	1.6171	1.62003	0.667662	1.34103	0.831597	1.35554		1.57419	1.78473	1.72525	1.34709	1.55702	1.50812	2.10077	1.41304	1.5796	1.53885	1.62904	1.83149	1.56377	0.834159	1.70344
98.158	0.35758	0.282864	0.31219	0.399831	0.417045	0.338395	0.46659	0.489507	0.415559	0.234206	0.322248	0.406987	0.269198	0.669752	0.328267		1.42044	0.77124	0.870148	0.947094	0.893118	0.858044	1.43299	1.65731	1.24392	1.65616	1.60875	0.66845	1.34917	0.80271	1.41264		1.6486	1.75854	1.70354	1.47711	1.4949	1.5701	2.08205	1.4005	1.74516	1.45869	1.70918	1.72843	1.45059	0.969606	1.69316
99.176	0.360873	0.264144	0.356693	0.401142	0.453777	0.329191	0.525567	0.457077	0.358113	0.230617	0.32333	0.365171	0.27645	0.70759	0.31336		1.47815	0.795365	0.965969	0.87133	0.874915	0.933975	1.47962	1.64686	1.24902	1.62471	1.57323	0.690348	1.30775	0.821629	1.40545		1.61909	1.79063	1.74547	1.40475	1.4972	1.50059	2.07179	1.45829	1.67132	1.5899	1.54389	1.73587	1.54578	0.915932	1.75918
100.179	0.339952	0.255192	0.339117	0.409558	0.414471	0.406728	0.549999	0.470708	0.330701	0.243833	0.29508	0.344665	0.324758	0.709484	0.335926		1.43541	0.809499	0.957888	0.90165	0.9572	0.875499	1.49016	1.64075	1.31677	1.70924	1.55593	0.723004	1.28561	0.854346	1.35812		1.65724	1.61733	1.7937	1.43383	1.50781	1.69654	2.047	1.53793	1.71955	1.58254	1.6002	1.69383	1.60545	0.96826	1.87626
101.19	0.357328	0.246615	0.360219	0.445974	0.462879	0.325353	0.564585	0.421187	0.391393	0.304739	0.291192	0.352938	0.341201	0.745691	0.279107		1.43196	0.825987	0.918888	0.883666	0.888091	0.873774	1.46856	1.66944	1.29035	1.62926	1.631	0.704316	1.29926	0.875904	1.36114		1.66174	1.69886	1.83571	1.55822	1.48976	1.56428	2.11759	1.37296	1.72019	1.58299	1.69338	1.67287	1.47899	0.99234	1.72107
102.191	0.359144	0.347237	0.295552	0.453394	0.406839	0.347326	0.603778	0.511612	0.372067	0.303905	0.324085	0.383971	0.276123	0.722754	0.263368		1.48975	0.836438	0.955548	0.914718	0.885781	0.862204	1.48462	1.66069	1.26943	1.69472	1.55296	0.758152	1.33313	0.839937	1.41234		1.58573	1.78213	1.87083	1.51524	1.51933	1.56118	2.03755	1.53568	1.71661	1.50863	1.57215	1.79877	1.41412	1.01852	1.70647
103.191	0.370569	0.2931	0.287394	0.440208	0.411357	0.363123	0.606484	0.457878	0.356844	0.317901	0.262772	0.372303	0.334686	0.686287	0.332457		1.41461	0.755732	0.964404	0.913129	0.93926	0.88922	1.42118	1.65658	1.30427	1.63007	1.59709	0.698474	1.2949	0.798771	1.39622		1.54756	1.64585	1.84409	1.47158	1.51033	1.66888	2.04504	1.45221	1.60572	1.49674	1.64063	1.67552	1.50749	0.925405	1.72998
104.192	0.319792	0.303738	0.364429	0.497377	0.477963	0.364668	0.532519	0.48619	0.375956	0.29219	0.255859	0.361362	0.265983	0.689179	0.292698		1.40642	0.757888	0.903337	0.927067	0.913963	0.934705	1.52509	1.64262	1.23792	1.6602	1.53399	0.717204	1.32353	0.877075	1.33237		1.61569	1.68636	1.7586	1.3563	1.48972	1.69214	2.21588	1.50699	1.58977	1.51188	1.66597	1.7371	1.59014	0.831297	1.85777
105.192	0.348208	0.319161	0.289816	0.48501	0.4167	0.441313	0.547622	0.496974	0.339763	0.233253	0.329225	0.383515	0.287871	0.735672	0.343722		1.4103	0.761792	0.969377	0.8666	0.915028	0.841442	1.46682	1.64951	1.23456	1.71652	1.57183	0.705645	1.32379	0.801778	1.37523		1.65095	1.66148	1.80209	1.36852	1.54834	1.58769	2.18937	1.44984	1.70443	1.65183	1.71906	1.7964	1.52267	0.898137	1.84893
106.193	0.364977	0.331073	0.315109	0.440146	0.493642	0.35264	0.583351	0.472979	0.38036	0.281443	0.276378	0.40171	0.343118	0.678697	0.282324		1.43868	0.785235	0.961234	0.881836	0.934869	0.884338	1.50628	1.61279	1.31562	1.67481	1.58783	0.729928	1.3658	0.839199	1.32022		1.55669	1.61659	1.86431	1.43845	1.50395	1.54577	2.1097	1.61231	1.67757	1.53325	1.5785	1.78843	1.4636	0.953841	1.87247
107.193	0.372385	0.284069	0.322997	0.535977	0.496051	0.356501	0.632112	0.510012	0.335034	0.295163	0.316952	0.337762	0.267414	0.700003	0.30326		1.42533	0.789312	0.913165	0.920323	0.949462	0.86923	1.44833	1.57105	1.26301	1.69557	1.60862	0.723387	1.33764	0.839792	1.40538		1.70608	1.64602	1.78181	1.43831	1.47141	1.51692	2.19762	1.53412	1.74026	1.55521	1.64577	1.69775	1.50465	0.888341	1.86215
108.194	0.290751	0.353788	0.313992	0.489994	0.513876	0.438113	0.569815	0.463287	0.355452	0.275239	0.277469	0.33743	0.345191	0.729917	0.273051		1.46148	0.794735	1.00372	0.908736	0.969569	0.831858	1.52222	1.5468	1.2274	1.68324	1.52905	0.775484	1.32953	0.794904	1.40367		1.54605	1.75804	1.69078	1.39282	1.57027	1.70983	2.1312	1.6064	1.6024	1.61735	1.57015	1.68263	1.47001	1.04214	1.74016
109.195	0.367575	0.302043	0.295534	0.465932	0.464592	0.382016	0.645599	0.42526	0.351718	0.322165	0.295677	0.337302	0.31595	0.747163	0.268481		1.45558	0.784711	0.980011	0.930949	0.881787	0.824562	1.47053	1.58025	1.27135	1.67781	1.51939	0.779746	1.2813	0.779566	1.38762		1.56785	1.66298	1.78547	1.40855	1.55336	1.57425	2.17617	1.67694	1.73169	1.51549	1.65627	1.83259	1.59867	0.988808	1.80047
110.196	0.32415	0.335208	0.343544	0.539947	0.532211	0.464652	0.586755	0.450334	0.35981	0.273644	0.318703	0.375488	0.277891	0.777502	0.289297		1.44629	0.722422	0.897372	0.902611	0.906187	0.875579	1.49703	1.52784	1.31547	1.65397	1.58877	0.77578	1.27512	0.868868	1.40725		1.68159	1.62397	1.86886	1.43932	1.62973	1.73196	2.20184	1.53587	1.77185	1.62619	1.64693	1.77061	1.53562	0.917791	1.72707
111.198	0.334883	0.357824	0.316561	0.538734	0.538418	0.380302	0.673412	0.46061	0.421423	0.238736	0.267742	0.4044	0.264974	0.682081	0.289707		1.42129	0.745283	0.901463	0.889207	0.951948	0.917308	1.48574	1.58926	1.29248	1.70571	1.59099	0.797538	1.29738	0.861063	1.34331		1.74269	1.75871	1.80011	1.47771	1.6516	1.71205	2.18032	1.65515	1.76168	1.667	1.63199	1.79328	1.54712	0.944113	1.82342
112.2	0.352517	0.312822	0.330555	0.508174	0.555879	0.415247	0.631598	0.49844	0.399729	0.234666	0.341534	0.377251	0.35122	0.78194	0.264544		1.43434	0.805785	0.930751	0.911858	0.964863	0.828348	1.56361	1.60156	1.30115	1.67174	1.56567	0.743279	1.26861	0.848167	1.40562		1.72901	1.60964	1.73373	1.47899	1.57686	1.6905	2.1844	1.62852	1.74612	1.55141	1.53563	1.72771	1.41165	1.00013	1.82488
113.73	0.312665	0.363101	0.396903	0.553353	0.528416	0.471095	0.697982	0.516074	0.342919	0.262347	0.278328	0.36187	0.309489	0.751589	0.324256		1.46089	0.787505	0.975354	0.884501	0.924757	0.897037	1.43167	1.5364	1.35361	1.64522	1.57736	0.794696	1.29248	0.779343	1.32908		1.71514	1.73075	1.81145	1.37543	1.55641	1.62156	2.15247	1.65161	1.68231	1.62614	1.55317	1.76343	1.40831	0.922237	1.87553
114.732	0.38815	0.341282	0.392154	0.578503	0.568215	0.39759	0.678393	0.433153	0.38422	0.225511	0.304906	0.363105	0.311195	0.699464	0.25468		1.42945	0.740276	0.915881	0.96765	0.874271	0.872612	1.46545	1.58086	1.30802	1.67922	1.60824	0.778705	1.30114	0.859617	1.36226		1.5411	1.72885	1.71405	1.36789	1.62382	1.59803	2.22757	1.71279	1.69578	1.6497	1.67516	1.74925	1.58108	0.975339	1.81186
115.734	0.314827	0.30566	0.355629	0.604959	0.511118	0.46296	0.654073	0.513087	0.356058	0.251142	0.321791	0.393265	0.299153	0.684103	0.281356		1.46262	0.783644	0.943409	0.961901	0.93918	0.902547	1.46885	1.50812	1.36432	1.69676	1.54073	0.800259	1.33108	0.851694	1.38578		1.54633	1.66145	1.85651	1.50642	1.4682	1.54474	2.10609	1.55866	1.73608	1.55389	1.66748	1.8349	1.49535	0.967767	1.77369
116.734	0.327122	0.341862	0.408418	0.556803	0.567991	0.442613	0.706757	0.50962	0.427657	0.324931	0.285513	0.356694	0.350867	0.713526	0.299916		1.36912	0.7892	0.954065	0.907424	0.899162	0.914413	1.55693	1.57032	1.30127	1.60929	1.5869	0.767763	1.30391	0.831459	1.34188		1.73577	1.68932	1.86076	1.44398	1.60457	1.57168	2.15365	1.72324	1.78785	1.59356	1.59321	1.78012	1.56964	0.913947	1.80875
117.735	0.332063	0.389482	0.390148	0.559113	0.608034	0.470921	0.740638	0.472988	0.394176	0.307739	0.281537	0.312057	0.269838	0.747598	0.30258		1.40326	0.800175	0.964148	0.932142	0.890426	0.830652	1.53843	1.51045	1.25667	1.62242	1.55375	0.785923	1.27652	0.863467	1.30109		1.65682	1.63097	1.76834	1.53793	1.51039	1.64259	2.12104	1.6672	1.73167	1.56625	1.73094	1.77105	1.42981	1.03587	1.72521
118.735	0.407514	0.347647	0.371729	0.583491	0.543475	0.506732	0.731906	0.510759	0.400225	0.26531	0.257095	0.372952	0.334548	0.739616	0.278896		1.37366	0.717465	0.992391	0.926802	0.946813	0.866867	1.5378	1.56421	1.24955	1.68481	1.55867	0.802298	1.26319	0.835828	1.32552		1.72873	1.78067	1.85707	1.39286	1.63696	1.71881	2.0913	1.63589	1.79912	1.66419	1.59046	1.84796	1.47096	1.03247	1.81519
119.737	0.403028	0.318307	0.370993	0.593716	0.604207	0.484433	0.700106	0.486245	0.385602	0.281154	0.316787	0.370263	0.320737	0.731306	0.264723		1.37011	0.72706	0.993589	0.883068	0.942499	0.841599	1.48179	1.49893	1.30186	1.6116	1.55045	0.776826	1.252	0.786249	1.29874		1.5618	1.68248	1.73425	1.43045	1.46374	1.72998	2.08439	1.55403	1.64212	1.60251	1.54715	1.8653	1.44854	0.974948	1.89101
120.737	0.407853	0.338318	0.336587	0.576997	0.610836	0.460695	0.694361	0.480703	0.434947	0.238294	0.265933	0.333652	0.341408	0.699155	0.324493		1.33137	0.773805	0.955055	0.92194	0.911312	0.834335	1.53439	1.49282	1.30372	1.60054	1.56271	0.736322	1.27676	0.839133	1.29178		1.7066	1.6725	1.83383	1.42578	1.51589	1.57705	2.1294	1.58934	1.68536	1.52148	1.56854	1.75691	1.4966	0.977477	1.77459
121.738	0.351091	0.456964	0.396782	0.623846	0.558752	0.509034	0.695555	0.47439	0.409998	0.286674	0.315204	0.381349	0.317789	0.765949	0.276041		1.29068	0.783701	0.969088	0.968511	0.952347	0.85562	1.47317	1.55479	1.31931	1.65542	1.56956	0.746415	1.25188	0.876722	1.29145		1.57148	1.61099	1.83259	1.38351	1.62334	1.66124	2.15236	1.60322	1.64119	1.59675	1.66739	1.69042	1.50903	0.881812	1.8809
122.738	0.388967	0.417008	0.373898	0.633653	0.626721	0.536176	0.698554	0.53943	0.375865	0.273062	0.295753	0.413134	0.307753	0.699147	0.277882		1.33649	0.801383	0.946055	0.913631	0.841841	0.841431	1.55491	1.56421	1.35469	1.65898	1.51985	0.735845	1.32623	0.790015	1.3011		1.68717	1.60702	1.84094	1.53777	1.61648	1.5731	2.08931	1.63264	1.79007	1.54369	1.66265	1.72523	1.43359	1.03933	1.70298
123.739	0.432489	0.380224	0.340442	0.694453	0.664019	0.538572	0.781429	0.522635	0.356641	0.32071	0.310969	0.349368	0.354889	0.782262	0.337014		1.31458	0.743692	0.929354	0.905519	0.902116	0.835995	1.54523	1.47511	1.31163	1.67048	1.52245	0.799627	1.28298	0.836715	1.30615		1.74282	1.71024	1.84233	1.39902	1.64479	1.73248	2.07856	1.62376	1.66742	1.60959	1.6536	1.77671	1.46472	0.898445	1.85073
124.739	0.34086	0.376925	0.334977	0.709263	0.66531	0.547892	0.723111	0.540939	0.381932	0.269441	0.257499	0.375699	0.315176	0.702978	0.287458		1.33203	0.73475	0.961206	0.974909	0.897877	0.861075	1.53687	1.54861	1.28989	1.63645	1.50605	0.817778	1.30261	0.814028	1.29745		1.58941	1.64815	1.80151	1.35014	1.5568	1.66287	2.15774	1.7103	1.73152	1.48152	1.54311	1.87335	1.4846	0.905467	1.89149
125.741	0.407456	0.465689	0.329673	0.70904	0.631266	0.523556	0.7889	0.461493	0.378173	0.300362	0.346463	0.364355	0.351609	0.749036	0.262459		1.36839	0.683619	1.00873	0.979417	0.915438	0.842408	1.47621	1.54623	1.26868	1.66872	1.54806	0.815971	1.29537	0.788295	1.37562		1.73477	1.78938	1.78651	1.514	1.56433	1.5982	2.12979	1.67839	1.6457	1.48471	1.64429	1.703	1.4605	0.961853	1.89322
126.741	0.41224	0.459992	0.404345	0.723457	0.603938	0.531276	0.76506	0.554926	0.423398	0.298089	0.26352	0.341266	0.304921	0.706858	0.270654		1.30741	0.701171	0.962107	0.948631	0.861051	0.862159	1.51167	1.52042	1.28384	1.66653	1.56681	0.748648	1.26216	0.823082	1.32513		1.61079	1.77225	1.74427	1.44464	1.52067	1.70121	2.20881	1.65375	1.65444	1.45989	1.61789	1.7392	1.44673	0.929098	1.76572
127.742	0.392857	0.473146	0.38376	0.653616	0.644685	0.565996	0.775954	0.480275	0.393829	0.285854	0.283759	0.353586	0.331405	0.78987	0.346852		1.33245	0.75802	0.920009	0.970742	0.877283	0.894398	1.48261	1.48235	1.30476	1.63001	1.52593	0.727284	1.34077	0.850043	1.30347		1.63122	1.69877	1.69348	1.36648	1.5588	1.59773	2.18674	1.53113	1.78719	1.51231	1.60073	1.70495	1.59965	0.910665	1.73084
128.742	0.420066	0.420658	0.349395	0.708923	0.640367	0.554462	0.810211	0.488792	0.408436	0.282527	0.288946	0.336423	0.288657	0.69733	0.290035		1.35022	0.710049	0.947677	0.934534	0.876336	0.874272	1.48284	1.53153	1.27671	1.65888	1.50957	0.744689	1.2715	0.769617	1.31299		1.5972	1.70371	1.84221	1.49065	1.61007	1.6756	2.1806	1.59954	1.76777	1.47936	1.65714	1.78167	1.4217	1.00259	1.75443
129.744	0.432047	0.431761	0.366066	0.757292	0.641393	0.599591	0.784468	0.542171	0.369992	0.29598	0.313768	0.402437	0.259832	0.74839	0.328787		1.27417	0.69179	0.97383	0.992692	0.88272	0.846369	1.47299	1.51152	1.36305	1.59624	1.57247	0.739847	1.3474	0.755636	1.30808		1.73475	1.7482	1.85336	1.42546	1.57065	1.6039	2.07099	1.63408	1.79627	1.5333	1.65913	1.74689	1.43359	1.0171	1.77292
130.745	0.36323	0.454622	0.426446	0.697539	0.648541	0.524986	0.768168	0.47584	0.418462	0.237827	0.257051	0.336921	0.261923	0.683102	0.344547		1.31588	0.718219	0.996606	0.984364	0.861409	0.852644	1.52863	1.51372	1.2728	1.58855	1.48661	0.778338	1.27379	0.856014	1.35749		1.67854	1.69522	1.77331	1.51767	1.48287	1.69374	2.16028	1.55941	1.77164	1.70334	1.67209	1.81329	1.60195	0.889136	1.7978
131.746	0.446029	0.450361	0.362353	0.684899	0.662963	0.603548	0.819182	0.563457	0.457658	0.291481	0.255187	0.329935	0.267683	0.745565	0.322269		1.32058	0.729999	0.978722	0.922248	0.934074	0.871836	1.48216	1.52425	1.27394	1.63076	1.57707	0.760475	1.34261	0.74942	1.34751		1.72692	1.73551	1.74997	1.38084	1.63492	1.64597	2.11424	1.58388	1.72941	1.56589	1.61885	1.8179	1.58339	0.944997	1.80911
132.746	0.372915	0.432559	0.415885	0.719531	0.625939	0.544612	0.814696	0.506528	0.455638	0.248396	0.34317	0.328276	0.343854	0.752741	0.341905		1.2753	0.743098	0.934744	0.943007	0.891785	0.827076	1.52631	1.51202	1.3501	1.59493	1.50166	0.743799	1.29113	0.828038	1.31143		1.66274	1.715	1.79038	1.41589	1.61489	1.72607	2.17041	1.50845	1.79164	1.76375	1.68269	1.82439	1.47986	1.05561	1.76985
133.747	0.408643	0.472204	0.419633	0.729166	0.671623	0.569511	0.805883	0.552726	0.406737	0.279273	0.338836	0.345225	0.288924	0.713041	0.339474		1.2925	0.774727	0.977949	0.898232	0.92625	0.808503	1.47815	1.52285	1.33292	1.62872	1.48493	0.779831	1.3357	0.764903	1.32863		1.6979	1.64696	1.74154	1.42323	1.52632	1.54653	2.19279	1.58962	1.76199	1.61071	1.73646	1.79414	1.57373	0.971532	1.7385
134.754	0.416601	0.409608	0.439223	0.79087	0.67526	0.611976	0.799623	0.558081	0.426282	0.317368	0.330391	0.341541	0.336948	0.685905	0.303546		1.25942	0.699804	1.01396	0.97008	0.863646	0.903226	1.46716	1.51084	1.33426	1.56851	1.53052	0.828788	1.25607	0.778093	1.30248		1.60722	1.82771	1.70174	1.52474	1.4561	1.61883	2.15299	1.54694	1.72964	1.62996	1.62552	1.84405	1.48958	0.91707	1.83709
135.754	0.43873	0.398919	0.442068	0.718788	0.700152	0.626303	0.84221	0.582781	0.422181	0.258568	0.329557	0.323718	0.294819	0.729801	0.288165		1.26986	0.718125	0.992285	0.969284	0.930197	0.831732	1.50927	1.43414	1.35004	1.57374	1.57906	0.831212	1.27288	0.768596	1.32385		1.64721	1.63455	1.87097	1.45981	1.44825	1.69065	2.03143	1.57991	1.76712	1.69439	1.6726	1.76562	1.48522	0.976498	1.80363
136.754	0.437403	0.394101	0.416768	0.805004	0.714452	0.575659	0.827473	0.564217	0.355365	0.314971	0.338394	0.356602	0.259159	0.72036	0.273689		1.23822	0.740206	0.970822	0.962483	0.919126	0.889856	1.5192	1.46638	1.3373	1.59896	1.52587	0.838924	1.31814	0.751917	1.29812		1.62149	1.78411	1.81659	1.43896	1.52864	1.74364	2.1861	1.6488	1.66587	1.68912	1.64062	1.86598	1.49203	0.965244	1.75484
137.754	0.391157	0.412111	0.467116	0.757082	0.705132	0.613543	0.901534	0.552426	0.425621	0.329784	0.299373	0.398421	0.293023	0.677594	0.303696		1.26748	0.677647	0.972671	0.940859	0.833993	0.863305	1.54661	1.45976	1.34509	1.62564	1.56929	0.777083	1.33845	0.81063	1.28956		1.61636	1.77822	1.7241	1.51853	1.57578	1.59497	2.08706	1.64483	1.73506	1.67589	1.73154	1.85255	1.41287	1.00274	1.6901
138.754	0.469838	0.503181	0.442632	0.785744	0.667514	0.626916	0.868961	0.52156	0.376721	0.261466	0.288181	0.400723	0.338178	0.670656	0.288197		1.32171	0.696883	1.01991	0.9154	0.906683	0.864156	1.52592	1.47172	1.31917	1.62027	1.51789	0.825555	1.28068	0.811944	1.25674		1.71886	1.78076	1.85745	1.52346	1.44392	1.5905	2.14565	1.52372	1.68813	1.55868	1.64651	1.86507	1.44118	1.08737	1.74858
139.754	0.392631	0.410165	0.496427	0.823112	0.683797	0.633748	0.808756	0.559226	0.388612	0.247056	0.326409	0.376208	0.313563	0.688748	0.345577		1.23706	0.728401	0.99494	0.914905	0.894103	0.901366	1.50787	1.51723	1.33558	1.6161	1.49351	0.745859	1.28475	0.771255	1.26857		1.73373	1.74696	1.81715	1.50029	1.43686	1.60798	2.03203	1.6112	1.69726	1.55934	1.67335	1.85019	1.44206	1.01239	1.88324
140.754	0.469775	0.465431	0.482816	0.738839	0.691009	0.668087	0.835164	0.518218	0.429955	0.284533	0.319493	0.411877	0.329514	0.742815	0.337068		1.29626	0.767653	0.975476	0.96742	0.931963	0.871987	1.53267	1.4918	1.3283	1.57642	1.45254	0.830376	1.30795	0.823522	1.32363		1.6269	1.70948	1.81187	1.42483	1.43344	1.62257	2.00267	1.67256	1.74652	1.67448	1.54708	1.71631	1.42887	0.979214	1.74498
141.754	0.4843	0.437045	0.485423	0.744867	0.701035	0.608689	0.805059	0.518416	0.422138	0.311595	0.270735	0.438797	0.282872	0.709728	0.279388		1.2498	0.686662	0.997733	0.920425	0.911714	0.803664	1.51417	1.51418	1.26378	1.60941	1.47288	0.760811	1.32429	0.810235	1.33753		1.59786	1.71006	1.69244	1.41171	1.47072	1.64548	2.16828	1.49969	1.64866	1.54458	1.66525	1.74466	1.54589	0.945521	1.72166
142.754	0.467489	0.441149	0.493933	0.784829	0.688254	0.600066	0.8387	0.512531	0.373738	0.257709	0.315647	0.389047	0.302263	0.754729	0.261529		1.28805	0.753995	0.954338	0.9269	0.848754	0.838478	1.51739	1.50484	1.3224	1.57797	1.46477	0.744754	1.23944	0.790823	1.2655		1.63196	1.75937	1.8203	1.4037	1.61846	1.5858	2.15418	1.64118	1.66271	1.60865	1.53391	1.86789	1.57903	0.909212	1.83939
143.754	0.495153	0.486575	0.452069	0.828428	0.654654	0.693335	0.877634	0.49636	0.393929	0.311971	0.332971	0.442384	0.320707	0.723412	0.293383		1.25405	0.782968	0.972306	0.995395	0.866767	0.863233	1.47333	1.49127	1.30136	1.66926	1.45613	0.81601	1.31575	0.799982	1.31401		1.67108	1.67775	1.79062	1.49466	1.58033	1.72044	2.07404	1.6745	1.72347	1.58544	1.71095	1.67471	1.47922	1.07801	1.75643
144.754	0.451101	0.464234	0.459438	0.85693	0.700982	0.688657	0.834496	0.531546	0.352822	0.240478	0.291179	0.355579	0.346663	0.716524	0.326597		1.36409	0.781127	0.99028	0.979623	0.879949	0.884937	1.57493	1.50432	1.2866	1.59707	1.47276	0.740428	1.24831	0.813779	1.29028		1.75168	1.79265	1.82311	1.41535	1.54568	1.59029	2.17795	1.67338	1.76237	1.59801	1.61239	1.70652	1.58601	1.0482	1.75276
145.756	0.432828	0.38477	0.516141	0.842174	0.657336	0.684424	0.907282	0.578995	0.413298	0.323891	0.294309	0.360255	0.323237	0.702173	0.258591		1.30131	0.793561	0.960641	0.937405	0.884201	0.879916	1.50849	1.55535	1.29416	1.56077	1.5343	0.774036	1.24005	0.797884	1.29534		1.71525	1.73834	1.72397	1.41171	1.52762	1.6906	2.04184	1.57493	1.65298	1.5966	1.60598	1.68821	1.44878	0.954089	1.74845
146.756	0.456376	0.451051	0.464012	0.787431	0.705915	0.632689	0.863297	0.523605	0.391822	0.292798	0.315661	0.395375	0.268996	0.702602	0.329037		1.33603	0.756461	0.973483	0.946569	0.898383	0.834553	1.5406	1.51537	1.29824	1.62266	1.48737	0.817016	1.32161	0.788815	1.3155		1.57969	1.69348	1.80795	1.45981	1.52226	1.66758	2.15476	1.50119	1.7656	1.66302	1.61668	1.8591	1.41772	0.983382	1.74856
147.758	0.481128	0.431368	0.437076	0.795339	0.6597	0.641449	0.841856	0.512931	0.380653	0.283084	0.29973	0.429846	0.33662	0.701366	0.286506		1.28069	0.718063	1.01552	0.97793	0.924889	0.843331	1.52983	1.50192	1.36699	1.56424	1.55542	0.829029	1.31056	0.80525	1.29816		1.59529	1.78083	1.68375	1.36842	1.47076	1.56021	2.10762	1.60105	1.63941	1.66134	1.65136	1.84409	1.44136	1.0603	1.84451
148.758	0.507368	0.417554	0.499997	0.794013	0.718415	0.703405	0.886655	0.540529	0.439272	0.327956	0.263132	0.356522	0.264573	0.650175	0.279525		1.28773	0.710242	1.01604	0.925439	0.902336	0.84916	1.49639	1.52609	1.3669	1.59773	1.54217	0.783432	1.26593	0.800699	1.27504		1.61744	1.60654	1.77645	1.50535	1.55369	1.58761	2.15926	1.64209	1.72167	1.62302	1.58232	1.84562	1.59152	0.931363	1.78694
149.759	0.451557	0.371455	0.457243	0.808989	0.673112	0.637613	0.825987	0.489098	0.403465	0.271858	0.266897	0.384746	0.363245	0.742872	0.298367		1.35409	0.697796	0.916159	0.968859	0.884588	0.866589	1.47077	1.45421	1.36082	1.56536	1.57829	0.793297	1.26539	0.788958	1.29473		1.57076	1.7188	1.70062	1.50442	1.58791	1.57117	1.98258	1.63561	1.74288	1.59679	1.66033	1.85779	1.46777	0.933178	1.86812
150.76	0.41911	0.43916	0.469526	0.864384	0.713804	0.645562	0.880652	0.482347	0.401409	0.325546	0.280187	0.396313	0.341668	0.734923	0.25546		1.30466	0.767359	0.983263	0.957606	0.857085	0.8573	1.46366	1.49018	1.31943	1.58287	1.5142	0.795167	1.33871	0.83725	1.33851		1.56533	1.75394	1.77535	1.44468	1.48132	1.65293	2.02402	1.54809	1.79181	1.6889	1.69197	1.83457	1.41437	1.01634	1.86103
151.761	0.519324	0.455691	0.509469	0.827525	0.645279	0.666712	0.842273	0.558858	0.355541	0.293281	0.255783	0.405167	0.262539	0.734513	0.27055		1.32558	0.715834	1.01906	0.960552	0.841781	0.819278	1.45446	1.52029	1.31411	1.52703	1.51214	0.835004	1.27299	0.825884	1.30645		1.70182	1.77063	1.79548	1.48019	1.47116	1.59166	2.03198	1.60119	1.6393	1.49653	1.64245	1.82016	1.5542	0.990547	1.8603
152.761	0.458172	0.374484	0.549245	0.859895	0.65603	0.678853	0.91459	0.530921	0.404548	0.287296	0.330471	0.323511	0.270377	0.712209	0.263659		1.28159	0.714185	1.00818	0.931443	0.880506	0.905401	1.44714	1.55387	1.39268	1.54558	1.53043	0.821819	1.27942	0.781198	1.31781		1.68544	1.64795	1.69843	1.52046	1.46062	1.64551	2.03418	1.52252	1.64162	1.66878	1.65946	1.67642	1.54227	1.04275	1.7409
153.762	0.463578	0.400767	0.48809	0.874314	0.719911	0.657865	0.907339	0.499205	0.462142	0.247399	0.256569	0.353554	0.311344	0.688368	0.286939		1.33165	0.795361	0.926409	0.901944	0.883413	0.839168	1.46019	1.4851	1.34722	1.53869	1.58118	0.836141	1.34607	0.82643	1.25833		1.77135	1.79969	1.88389	1.444	1.41538	1.57977	2.0651	1.63076	1.77712	1.49582	1.67088	1.69388	1.43125	1.05923	1.85552
154.762	0.511159	0.413459	0.463294	0.887215	0.699184	0.744992	0.859656	0.485605	0.422203	0.234333	0.323616	0.407838	0.279903	0.668055	0.26191		1.31413	0.799585	1.02678	0.97659	0.883171	0.874367	1.49386	1.50802	1.3644	1.57345	1.52278	0.746043	1.26768	0.761878	1.24115		1.73737	1.61253	1.86534	1.4307	1.53397	1.54024	2.09213	1.52986	1.6989	1.51467	1.58592	1.75572	1.41956	1.1228	1.86291
155.763	0.452233	0.452426	0.492893	0.841638	0.736849	0.71107	0.926839	0.560279	0.378873	0.247753	0.331682	0.354413	0.29436	0.651298	0.298304		1.35367	0.73022	1.0405	1.01236	0.90379	0.820209	1.5338	1.47498	1.37443	1.53993	1.54522	0.752181	1.24739	0.756036	1.24121		1.60579	1.75944	1.73366	1.46831	1.56307	1.68244	2.01385	1.61596	1.62942	1.52002	1.66663	1.82834	1.57948	0.990483	1.90467
156.763	0.439047	0.464283	0.520882	0.822925	0.710773	0.720997	0.845947	0.476918	0.470818	0.310978	0.273356	0.320376	0.337535	0.658586	0.310934		1.34742	0.749068	0.977649	1.01279	0.89525	0.873871	1.48473	1.53898	1.30823	1.57154	1.60838	0.798623	1.29273	0.755637	1.32098		1.66847	1.63417	1.74159	1.40129	1.59651	1.58138	2.14131	1.51676	1.72168	1.59818	1.62596	1.82374	1.40387	1.05683	1.77249
157.767	0.433114	0.45099	0.471303	0.839812	0.754033	0.768604	0.855249	0.546897	0.373366	0.293763	0.350408	0.412693	0.33313	0.68893	0.304959		1.3068	0.767126	1.01584	0.991833	0.951828	0.889167	1.45416	1.49704	1.39169	1.53448	1.5369	0.741675	1.29444	0.760904	1.26343		1.73075	1.75753	1.76405	1.49603	1.43446	1.6316	2.14274	1.55795	1.76454	1.63397	1.62712	1.68326	1.43899	1.09201	1.73272
158.767	0.493501	0.483233	0.505121	0.843079	0.712424	0.746883	0.830815	0.53003	0.408001	0.241149	0.343787	0.414819	0.322157	0.708875	0.328551		1.25826	0.723966	0.949919	0.987044	0.882566	0.854624	1.44992	1.46383	1.3131	1.53455	1.60131	0.760447	1.28755	0.816873	1.2824		1.64802	1.7694	1.75213	1.43578	1.50591	1.63612	2.03346	1.69588	1.81311	1.54387	1.56829	1.80301	1.47542	1.01324	1.91565
159.767	0.481554	0.49108	0.480451	0.881502	0.74701	0.755418	0.91053	0.500707	0.443198	0.244225	0.325069	0.385433	0.346577	0.724848	0.267658		1.25659	0.700063	0.977292	0.921708	0.892871	0.828565	1.46383	1.48944	1.36195	1.54385	1.57611	0.801645	1.33424	0.771636	1.2498		1.57285	1.74882	1.79637	1.33387	1.45619	1.76307	2.1928	1.62076	1.68213	1.57281	1.60643	1.71798	1.38442	1.00946	1.76444
160.767	0.514649	0.485134	0.485233	0.871085	0.712201	0.712521	0.889307	0.534629	0.451691	0.265402	0.254418	0.339169	0.280928	0.62981	0.314726		1.2485	0.762209	0.936982	0.974147	0.896652	0.824729	1.42873	1.52539	1.31472	1.53903	1.50718	0.742414	1.34204	0.771118	1.26241		1.57686	1.67533	1.87824	1.31844	1.42493	1.59281	2.19139	1.6791	1.82759	1.53446	1.62414	1.79432	1.42887	1.03989	1.83752
161.768	0.480083	0.510043	0.491312	0.865279	0.69873	0.762648	0.91318	0.560252	0.374704	0.230677	0.319873	0.415042	0.354793	0.67162	0.312671		1.27457	0.705587	0.965743	0.974589	0.874885	0.832622	1.43189	1.54224	1.31819	1.57363	1.53598	0.725192	1.27381	0.835874	1.25814		1.5848	1.6009	1.756	1.34088	1.5848	1.60478	2.08867	1.60533	1.7937	1.64653	1.65027	1.72619	1.50012	1.07367	1.78164
162.768	0.530576	0.480142	0.568842	0.879566	0.692431	0.706634	0.899802	0.566123	0.417383	0.297269	0.300153	0.403404	0.284143	0.636724	0.336909		1.29591	0.720515	0.965594	0.904152	0.949023	0.849971	1.49457	1.46964	1.35713	1.57105	1.56249	0.767812	1.30378	0.818336	1.21806		1.70354	1.66748	1.82199	1.36476	1.54572	1.66175	2.0431	1.6024	1.76416	1.58212	1.68632	1.85312	1.42618	1.06618	1.88681
163.769	0.470265	0.49562	0.572914	0.879735	0.716261	0.76933	0.81809	0.534137	0.412723	0.290612	0.257323	0.375918	0.280422	0.6911	0.318059		1.31353	0.705067	1.02266	1.01048	0.893995	0.891812	1.52635	1.50675	1.37376	1.57449	1.54867	0.782513	1.30599	0.77133	1.28075		1.72436	1.74269	1.87522	1.38915	1.4413	1.61239	2.13835	1.53335	1.7824	1.47434	1.61974	1.83095	1.38134	1.11488	1.72611
164.804	0.470605	0.446457	0.538772	0.851798	0.765844	0.737831	0.849913	0.530619	0.454782	0.258721	0.32547	0.328996	0.281141	0.687341	0.338409		1.31094	0.685176	0.976716	0.927729	0.92617	0.837359	1.49729	1.5199	1.39545	1.52868	1.5659	0.712986	1.31119	0.802599	1.23405		1.58763	1.78293	1.85105	1.45464	1.52304	1.60558	2.18064	1.61816	1.79432	1.55798	1.71204	1.83166	1.43532	0.981581	1.82915
165.804	0.530047	0.472121	0.542697	0.858131	0.708186	0.760289	0.886208	0.505706	0.436665	0.303116	0.329206	0.357234	0.274956	0.681152	0.333844		1.3267	0.731956	1.01863	0.908464	0.872137	0.816127	1.53413	1.5443	1.37172	1.56485	1.51502	0.7011	1.31382	0.842037	1.27921		1.65176	1.77393	1.76524	1.41796	1.55047	1.67972	2.19194	1.70017	1.68308	1.63951	1.72678	1.83679	1.55117	1.12843	1.82928
166.804	0.463776	0.498092	0.596482	0.847922	0.695612	0.775143	0.915984	0.496129	0.395269	0.29497	0.279913	0.355992	0.289898	0.703478	0.328456		1.28156	0.671573	0.99907	0.980163	0.880556	0.903794	1.47634	1.56052	1.3392	1.50121	1.55491	0.746424	1.28419	0.828556	1.29093		1.58775	1.68006	1.87956	1.32146	1.49959	1.66921	2.07299	1.68126	1.71388	1.53133	1.70171	1.76343	1.37484	1.11528	1.86176
167.804	0.519461	0.416153	0.550265	0.862761	0.660021	0.762292	0.853405	0.515225	0.394273	0.331899	0.327569	0.398849	0.309682	0.6236	0.329553		1.30943	0.68603	0.944379	0.942427	0.880033	0.855039	1.49384	1.45378	1.35003	1.49202	1.5757	0.712002	1.32184	0.821995	1.24046		1.74726	1.6202	1.72807	1.42211	1.58799	1.66525	2.102	1.56892	1.80458	1.46425	1.61486	1.76781	1.3852	1.0909	1.88071
168.804	0.43825	0.421109	0.525096	0.912142	0.689779	0.750159	0.867996	0.479746	0.446667	0.280694	0.330585	0.386133	0.289555	0.62459	0.328046		1.37112	0.732601	0.995826	0.974613	0.925154	0.888628	1.48409	1.48009	1.38414	1.47841	1.57925	0.763527	1.31097	0.8044	1.27551		1.71133	1.76515	1.70767	1.45692	1.4292	1.64177	2.09131	1.58388	1.68734	1.57614	1.60193	1.69333	1.40769	1.08953	1.88429
169.804	0.436589	0.427924	0.618126	0.887671	0.691781	0.758501	0.880589	0.547605	0.375548	0.277	0.26132	0.355511	0.28882	0.703471	0.272571		1.36072	0.724836	0.996358	0.957133	0.924543	0.882904	1.48614	1.51427	1.3425	1.4867	1.57289	0.76921	1.3295	0.830712	1.22838		1.64665	1.64245	1.86642	1.49918	1.55504	1.71792	1.99488	1.54932	1.63068	1.61288	1.58376	1.84506	1.50109	0.954712	1.84718
170.804	0.511536	0.394044	0.541866	0.833674	0.671684	0.759269	0.909897	0.504729	0.440019	0.323662	0.32451	0.342704	0.31883	0.632179	0.297195		1.35496	0.736023	0.976731	1.00522	0.851511	0.895935	1.46494	1.5053	1.36448	1.48236	1.54025	0.735525	1.28672	0.844503	1.24451		1.6877	1.64085	1.79473	1.47077	1.38135	1.67563	2.03314	1.61039	1.68209	1.45837	1.52601	1.74218	1.55024	0.9839	1.90764
171.804	0.509956	0.410824	0.612392	0.890207	0.697133	0.777787	0.882307	0.540535	0.384909	0.237434	0.34171	0.414519	0.338973	0.664141	0.305315		1.35193	0.749854	0.944972	0.950451	0.869928	0.887077	1.44136	1.43574	1.37044	1.51553	1.60898	0.744531	1.2809	0.823992	1.22819		1.59241	1.6353	1.73241	1.40552	1.56139	1.74014	2.12247	1.51931	1.7151	1.61164	1.70255	1.70015	1.38003	1.07674	1.89833
172.804	0.509009	0.415667	0.556174	0.902431	0.658507	0.738067	0.895978	0.489234	0.368983	0.32213	0.301585	0.327726	0.30621	0.685306	0.277974		1.32913	0.758149	0.970781	0.947675	0.871767	0.862883	1.44135	1.50736	1.35948	1.51609	1.5792	0.76304	1.32422	0.823322	1.21855		1.6918	1.71783	1.70061	1.50685	1.57209	1.66646	2.17216	1.66709	1.73517	1.53727	1.69731	1.70861	1.40024	0.993914	1.75809
173.804	0.457879	0.404984	0.630496	0.86066	0.716445	0.796874	0.888035	0.50968	0.355576	0.331147	0.305996	0.358177	0.311905	0.671926	0.30333		1.30208	0.729501	1.00027	0.917828	0.87527	0.86009	1.49291	1.49399	1.31715	1.51341	1.58634	0.783081	1.28778	0.851714	1.27682		1.656	1.70182	1.80662	1.33555	1.37343	1.74548	2.14489	1.65937	1.78894	1.61026	1.66677	1.82665	1.49825	1.06016	1.90202
174.804	0.444425	0.466853	0.609217	0.85823	0.714133	0.809239	0.860398	0.477676	0.437036	0.287975	0.283903	0.403464	0.36897	0.697842	0.346117		1.28952	0.740947	0.941817	0.922679	0.887313	0.867186	1.4204	1.43716	1.31765	1.47152	1.59397	0.794275	1.31298	0.787758	1.21196		1.66237	1.72135	1.70413	1.48801	1.43388	1.58082	2.12608	1.51868	1.74414	1.57744	1.58883	1.70263	1.50789	1.06065	1.83519
175.814	0.469628	0.486285	0.607882	0.850528	0.660371	0.750303	0.896628	0.492291	0.435032	0.239444	0.344518	0.324506	0.345998	0.691355	0.318827		1.31315	0.703727	0.94116	0.936767	0.842296	0.851194	1.48881	1.50481	1.38191	1.55505	1.58121	0.745605	1.26672	0.754998	1.22965		1.63633	1.66865	1.88027	1.35393	1.55697	1.73612	2.04058	1.58416	1.6785	1.48947	1.60389	1.72629	1.55825	1.02658	1.7272
176.816	0.444881	0.495462	0.641529	0.886573	0.698726	0.803577	0.85263	0.518654	0.357009	0.297648	0.279926	0.355627	0.311845	0.686085	0.318796		1.2526	0.731749	0.918371	0.97515	0.90509	0.885421	1.50138	1.49729	1.39324	1.49128	1.58198	0.745756	1.26398	0.769584	1.19988		1.72347	1.73341	1.88025	1.34239	1.44749	1.69928	2.04353	1.58462	1.74904	1.51989	1.62035	1.79312	1.46602	1.07241	1.71539
177.816	0.539125	0.428384	0.645235	0.82468	0.679842	0.814198	0.903746	0.493741	0.403769	0.26343	0.306823	0.320989	0.306933	0.681774	0.275657		1.27935	0.693107	0.910264	0.965048	0.938186	0.912469	1.47397	1.41949	1.31507	1.52183	1.6062	0.731487	1.24643	0.837918	1.23839		1.69539	1.70291	1.76809	1.30723	1.40708	1.75276	2.10426	1.59516	1.67209	1.4749	1.62834	1.70405	1.46617	1.04793	1.90994
178.816	0.497612	0.405365	0.576721	0.835432	0.703342	0.772737	0.834613	0.504796	0.435293	0.301277	0.33361	0.36353	0.342398	0.611155	0.27613		1.24048	0.65773	0.960504	0.937553	0.884128	0.891568	1.47945	1.47452	1.36423	1.47378	1.56992	0.738057	1.34657	0.84428	1.22918		1.76851	1.76783	1.70498	1.30817	1.44417	1.72097	2.11852	1.63173	1.66065	1.51237	1.60089	1.75357	1.4611	1.02601	1.72132
179.816	0.5395	0.461368	0.566882	0.835896	0.755896	0.798343	0.860579	0.528962	0.383582	0.287451	0.310401	0.30481	0.262115	0.623445	0.289627		1.2914	0.66978	0.922139	0.971324	0.893996	0.832971	1.46543	1.43794	1.37973	1.52234	1.5747	0.78251	1.29017	0.763611	1.22722		1.57886	1.74447	1.86607	1.38523	1.45616	1.6373	2.01076	1.62896	1.68585	1.59218	1.56414	1.82322	1.49342	1.04244	1.77862
180.816	0.483344	0.420894	0.582012	0.80123	0.708043	0.838446	0.894695	0.461074	0.431394	0.25865	0.282633	0.300949	0.318017	0.61238	0.306457		1.24867	0.683919	0.965915	0.901588	0.896085	0.896098	1.4557	1.43738	1.3724	1.52054	1.58982	0.80252	1.28077	0.794681	1.25293		1.65557	1.71455	1.72225	1.36947	1.49789	1.58133	2.11603	1.6453	1.79287	1.55128	1.71191	1.83491	1.48391	1.02923	1.80665
181.816	0.47659	0.446827	0.579636	0.868732	0.671746	0.759961	0.833583	0.509045	0.41089	0.241675	0.326132	0.312633	0.267526	0.625167	0.263231		1.22727	0.746069	0.916571	0.995123	0.871724	0.849118	1.44551	1.49436	1.30601	1.50289	1.50772	0.789665	1.3027	0.835068	1.23485		1.71995	1.66682	1.89721	1.42532	1.40665	1.67674	2.16302	1.56698	1.65721	1.48751	1.60032	1.87746	1.40991	1.12635	1.78657
182.816	0.523229	0.440784	0.578957	0.858531	0.683744	0.843265	0.867441	0.452018	0.42517	0.25589	0.305578	0.362068	0.341456	0.620282	0.317026		1.27166	0.680235	0.9526	0.982148	0.922255	0.844516	1.42387	1.45638	1.34541	1.48248	1.50276	0.755797	1.33156	0.837961	1.18771		1.60135	1.67275	1.70677	1.39476	1.45105	1.57309	2.1252	1.65313	1.68401	1.55806	1.63996	1.69237	1.44358	0.977514	1.70202
183.853	0.545199	0.393626	0.580494	0.838484	0.758624	0.805738	0.917879	0.461984	0.428827	0.296793	0.306831	0.388416	0.258078	0.668724	0.261357		1.26865	0.671158	0.963071	0.98183	0.846698	0.854018	1.41333	1.43075	1.40935	1.45633	1.59889	0.738216	1.24272	0.861529	1.26047		1.68071	1.76372	1.73661	1.35532	1.38244	1.69737	2.08846	1.52484	1.62458	1.53947	1.70601	1.70158	1.49248	1.01672	1.79706
184.853	0.502426	0.427581	0.588011	0.8728	0.720126	0.813851	0.911887	0.442013	0.395789	0.248212	0.287812	0.364976	0.337463	0.668015	0.329039		1.26934	0.704673	1.02115	0.995245	0.862564	0.86975	1.43417	1.48674	1.33201	1.53148	1.53114	0.759149	1.28086	0.795903	1.2606		1.68014	1.69642	1.77741	1.42883	1.36821	1.70596	2.13418	1.50353	1.60307	1.48326	1.565	1.84721	1.54098	1.10108	1.83092
185.853	0.483596	0.408609	0.579239	0.855037	0.757871	0.817623	0.912499	0.484997	0.430445	0.330716	0.314515	0.353694	0.289412	0.633699	0.272056		1.24444	0.709603	0.995548	0.936331	0.85785	0.917845	1.45815	1.44355	1.32495	1.46357	1.55585	0.751988	1.32727	0.853242	1.20725		1.76793	1.6274	1.89204	1.38689	1.52184	1.68366	2.14581	1.4954	1.63103	1.5667	1.66271	1.81952	1.51167	1.09553	1.80062
186.853	0.489519	0.472365	0.60178	0.864163	0.664645	0.845846	0.82954	0.51258	0.431201	0.268373	0.275849	0.332008	0.350668	0.671551	0.251049		1.20426	0.684817	0.913866	0.899813	0.842343	0.816517	1.44026	1.44158	1.34419	1.45344	1.55352	0.786999	1.27491	0.833454	1.21016		1.60281	1.78756	1.85982	1.36359	1.43821	1.65919	2.11995	1.60815	1.66733	1.55086	1.63754	1.87819	1.47156	1.02604	1.7819
187.853	0.539865	0.436881	0.613341	0.769734	0.670708	0.821807	0.841275	0.443681	0.352264	0.274964	0.274753	0.336882	0.346324	0.602711	0.247195		1.22912	0.669339	0.934063	1.00413	0.866849	0.873662	1.43914	1.40487	1.35878	1.49474	1.57605	0.817032	1.26616	0.823835	1.2145		1.61879	1.72875	1.83042	1.35854	1.43502	1.71786	2.16525	1.60016	1.73492	1.48545	1.58109	1.88185	1.39542	1.12571	1.72864
188.855	0.509661	0.43813	0.563955	0.838672	0.707081	0.827165	0.89473	0.46712	0.427648	0.262208	0.277321	0.400902	0.269535	0.574881	0.30157		1.24926	0.684813	0.964578	0.915769	0.855303	0.905229	1.40658	1.42323	1.34423	1.4925	1.49715	0.810462	1.24241	0.806193	1.17581		1.59977	1.68235	1.8584	1.41349	1.44052	1.75048	1.99054	1.52809	1.7634	1.55674	1.57003	1.75398	1.47826	1.02518	1.75882
189.855	0.465468	0.468712	0.568886	0.825575	0.700681	0.755796	0.859041	0.430746	0.366907	0.27197	0.337242	0.399085	0.319686	0.579066	0.342001		1.23707	0.681648	0.91188	0.975415	0.907353	0.839923	1.42653	1.48891	1.38731	1.53717	1.57234	0.771896	1.32069	0.810193	1.2531		1.61864	1.71194	1.85524	1.41656	1.45411	1.74614	2.13661	1.58432	1.74668	1.50997	1.67367	1.85355	1.4107	1.16284	1.77711
190.855	0.486721	0.465551	0.574988	0.8242	0.667337	0.809797	0.827653	0.471516	0.424789	0.290916	0.344534	0.364567	0.360832	0.64134	0.250701		1.25151	0.72122	0.941006	0.961658	0.849823	0.821225	1.42408	1.4758	1.37372	1.47882	1.54699	0.781964	1.30839	0.798045	1.16874		1.74648	1.6528	1.87237	1.46511	1.48991	1.66366	2.16589	1.62063	1.64949	1.55628	1.61741	1.83877	1.49278	1.04753	1.88815
191.855	0.497552	0.411716	0.57742	0.793752	0.66383	0.813023	0.815252	0.442306	0.398673	0.248921	0.32551	0.387581	0.347975	0.632722	0.337617		1.22918	0.671524	0.915696	1.00903	0.838495	0.825179	1.40943	1.48192	1.33274	1.46462	1.58466	0.817351	1.29498	0.813955	1.21719		1.69342	1.71447	1.87286	1.29621	1.50816	1.6762	2.07815	1.65627	1.73665	1.49271	1.51852	1.78876	1.40626	1.03115	1.85118
192.855	0.518877	0.461372	0.573874	0.828386	0.650547	0.792067	0.839016	0.448188	0.399668	0.255107	0.359319	0.352092	0.350138	0.636307	0.294955		1.22786	0.696908	0.952957	0.964797	0.92874	0.86962	1.42784	1.39446	1.30701	1.5203	1.52923	0.772106	1.3153	0.84119	1.27025		1.63231	1.80169	1.85128	1.50095	1.48248	1.72088	1.99056	1.47445	1.73015	1.51393	1.59021	1.86412	1.44273	1.08844	1.8262
193.855	0.494383	0.476596	0.581921	0.756185	0.651495	0.82705	0.820189	0.49698	0.403069	0.325399	0.316432	0.427901	0.331359	0.57669	0.310694		1.26821	0.67927	1.00186	0.98186	0.930479	0.870601	1.39035	1.42534	1.39652	1.55048	1.59804	0.809666	1.26778	0.839815	1.24507		1.66307	1.6158	1.69817	1.36146	1.42077	1.74155	2.10739	1.54625	1.79358	1.59422	1.63048	1.77609	1.49009	1.14	1.75392
194.855	0.544029	0.458092	0.575407	0.836175	0.722214	0.83845	0.796041	0.473447	0.418421	0.292762	0.286369	0.351381	0.373783	0.64987	0.317877		1.21594	0.719813	0.96005	0.93263	0.893887	0.875829	1.43436	1.42294	1.33348	1.49714	1.50682	0.793028	1.24038	0.824853	1.18732		1.67298	1.71019	1.84297	1.43238	1.42507	1.72287	2.14531	1.5051	1.69663	1.56761	1.67346	1.77838	1.37633	1.02937	1.77539
195.855	0.479254	0.484777	0.620924	0.763696	0.72204	0.780266	0.796086	0.42523	0.398696	0.282112	0.357733	0.368114	0.299215	0.616384	0.329883		1.25392	0.611754	0.931793	0.926358	0.880711	0.87888	1.40755	1.40515	1.40171	1.52477	1.56675	0.801997	1.25791	0.821866	1.19179		1.65321	1.63903	1.80652	1.47241	1.47011	1.74798	2.10237	1.54709	1.6952	1.4607	1.61015	1.84111	1.44885	1.1842	1.78395
196.856	0.521972	0.507674	0.618073	0.786981	0.684704	0.839669	0.846954	0.443522	0.395864	0.253832	0.285482	0.393473	0.27848	0.639226	0.244848		1.20681	0.620892	0.98354	0.966317	0.822221	0.852401	1.40812	1.39479	1.36836	1.46931	1.5338	0.769033	1.27834	0.775749	1.21789		1.59123	1.76512	1.81282	1.47379	1.39984	1.70763	2.06257	1.53309	1.64574	1.60617	1.62045	1.84004	1.39869	1.02941	1.81198
197.856	0.542422	0.445522	0.5511	0.751123	0.714195	0.776917	0.838708	0.507707	0.364066	0.299803	0.347071	0.402353	0.303571	0.579094	0.256067		1.18215	0.654898	0.968698	0.985166	0.897204	0.837616	1.33453	1.44717	1.2998	1.48981	1.4906	0.711899	1.3094	0.77419	1.16159		1.74585	1.65788	1.71004	1.2935	1.39807	1.7971	2.1579	1.53888	1.72376	1.53889	1.63382	1.80297	1.41958	1.07158	1.84967
198.858	0.497	0.473682	0.538429	0.757242	0.642873	0.777571	0.826236	0.482927	0.424132	0.273369	0.304611	0.360269	0.296421	0.640499	0.263023		1.15606	0.64516	0.933049	0.985652	0.89737	0.867588	1.41879	1.46333	1.36134	1.46017	1.50509	0.690878	1.24228	0.759559	1.22751		1.60967	1.6512	1.77573	1.31619	1.48013	1.62128	2.1122	1.5028	1.74337	1.59685	1.52062	1.72872	1.53032	1.12014	1.82809
199.859	0.505734	0.519585	0.552582	0.756214	0.684111	0.759229	0.787304	0.43182	0.415729	0.288254	0.316387	0.404994	0.307755	0.631649	0.283118		1.20631	0.655882	0.931005	0.977199	0.892634	0.824313	1.41924	1.40354	1.3741	1.53538	1.57921	0.69921	1.25357	0.853637	1.24357		1.5914	1.77256	1.88426	1.39797	1.39119	1.81284	2.08871	1.64358	1.71879	1.53468	1.52872	1.85274	1.39114	1.18791	1.79785
200.86	0.555755	0.489027	0.606844	0.822003	0.652753	0.770103	0.85062	0.488271	0.354294	0.224878	0.363066	0.400711	0.300693	0.549448	0.276543		1.14889	0.736596	0.940717	0.957098	0.88851	0.837898	1.34547	1.37408	1.32543	1.50345	1.53298	0.693159	1.31977	0.824764	1.17153		1.64188	1.8139	1.82154	1.43908	1.41413	1.72622	1.95867	1.65345	1.67196	1.60405	1.51345	1.81984	1.36215	1.08631	1.88383
201.861	0.542994	0.504955	0.632137	0.839341	0.650396	0.756985	0.83341	0.516256	0.432779	0.285015	0.327888	0.396462	0.304304	0.596257	0.331296		1.12425	0.700259	0.943213	0.907299	0.94469	0.853599	1.32363	1.38843	1.30643	1.53459	1.51172	0.704393	1.28771	0.784148	1.20835		1.68542	1.66104	1.8144	1.29985	1.4491	1.66563	2.16246	1.57539	1.63299	1.53368	1.62898	1.685	1.51613	1.14807	1.73718
202.861	0.523936	0.510109	0.607174	0.773491	0.684415	0.747751	0.789593	0.462914	0.427847	0.291164	0.354815	0.357469	0.322395	0.54901	0.321473		1.12416	0.721325	0.939649	0.978122	0.860121	0.877593	1.31667	1.46965	1.34506	1.49285	1.55028	0.702284	1.28681	0.832207	1.21328		1.78852	1.71049	1.74062	1.33693	1.48818	1.6643	2.13302	1.52489	1.68125	1.51254	1.59984	1.75489	1.52926	1.0558	1.77538
203.865	0.554399	0.453234	0.602652	0.781717	0.631532	0.813952	0.792115	0.496237	0.446524	0.233441	0.324907	0.357223	0.344169	0.622207	0.301807		1.13293	0.728007	1.02104	0.986055	0.84412	0.857723	1.35543	1.43671	1.34752	1.53067	1.52402	0.751629	1.2674	0.784594	1.16154		1.62555	1.64003	1.7849	1.42099	1.51895	1.67773	2.17521	1.56113	1.75798	1.54888	1.67416	1.87114	1.46353	1.09263	1.73592
204.867	0.483293	0.490771	0.554241	0.812077	0.661702	0.727119	0.836289	0.503802	0.434908	0.286927	0.277254	0.395567	0.284585	0.544316	0.268964		1.13501	0.723142	0.919007	0.970735	0.862898	0.83466	1.38125	1.45704	1.34298	1.48624	1.56081	0.646011	1.30249	0.792017	1.2589		1.65093	1.76696	1.68448	1.39132	1.55661	1.64816	2.15375	1.55269	1.69081	1.56788	1.53711	1.87963	1.43232	1.11387	1.76133
205.867	0.545943	0.477074	0.603755	0.765656	0.673728	0.763641	0.77888	0.494175	0.372523	0.296799	0.283719	0.405684	0.280222	0.605898	0.339594		1.18279	0.672343	0.961443	0.994646	0.871926	0.872235	1.34938	1.39395	1.30695	1.48825	1.53258	0.741206	1.324	0.857599	1.17766		1.6369	1.65501	1.79092	1.35263	1.5463	1.79903	2.17109	1.49379	1.81984	1.59332	1.57193	1.73234	1.49045	1.17552	1.70766
206.868	0.479641	0.44665	0.624314	0.773368	0.677499	0.759908	0.850265	0.450439	0.396626	0.276906	0.350341	0.414795	0.29004	0.580343	0.268661		1.13416	0.725838	0.967865	0.970274	0.870535	0.87384	1.40974	1.40242	1.3596	1.50856	1.50081	0.708024	1.27565	0.835278	1.22		1.61163	1.69116	1.71116	1.40515	1.40553	1.79803	2.06956	1.66469	1.73695	1.56882	1.52271	1.77762	1.47838	0.996116	1.78641
207.868	0.54279	0.440114	0.605536	0.807675	0.676418	0.734389	0.87881	0.474576	0.413494	0.236119	0.334329	0.407306	0.284846	0.577341	0.257317		1.15394	0.660852	0.957247	0.981355	0.864483	0.817652	1.35445	1.41375	1.36174	1.48698	1.5434	0.669079	1.24911	0.853502	1.23015		1.65751	1.7313	1.87867	1.29073	1.46717	1.75288	2.16116	1.65435	1.74606	1.40621	1.59402	1.77975	1.3604	1.09862	1.8705
208.87	0.490289	0.431237	0.529069	0.794126	0.659495	0.741646	0.840646	0.416202	0.371531	0.253591	0.329071	0.396089	0.307059	0.558428	0.254222		1.12309	0.64063	0.999333	0.956517	0.92485	0.879346	1.35839	1.40813	1.34156	1.47562	1.57864	0.679902	1.30046	0.851518	1.23469		1.72964	1.6884	1.75001	1.43145	1.47773	1.66853	2.14531	1.60219	1.71941	1.45651	1.56655	1.73395	1.5121	1.16209	1.81232
209.87	0.470884	0.479152	0.578882	0.824392	0.705188	0.764756	0.792185	0.456421	0.381738	0.287456	0.329122	0.422293	0.290808	0.59043	0.257215		1.10129	0.724227	0.926662	0.956462	0.874476	0.852827	1.38172	1.41104	1.3049	1.46513	1.52374	0.667433	1.32679	0.856786	1.23898		1.77216	1.62366	1.79941	1.3348	1.53469	1.77664	2.09455	1.64617	1.67125	1.47538	1.65505	1.85473	1.51986	1.1432	1.85367
210.871	0.541008	0.430046	0.58141	0.815617	0.704572	0.751426	0.871339	0.443615	0.426754	0.230782	0.300387	0.412038	0.333517	0.596568	0.247361		1.16565	0.663773	0.953734	0.963529	0.93286	0.892765	1.37434	1.40866	1.37663	1.48638	1.51128	0.688214	1.2642	0.823346	1.15837		1.78194	1.67808	1.75089	1.43715	1.50948	1.77441	2.07615	1.57336	1.77519	1.43027	1.52689	1.77611	1.50561	1.14865	1.89696
211.872	0.448427	0.4491	0.593036	0.780657	0.636304	0.711666	0.842816	0.511256	0.343399	0.294575	0.310832	0.359247	0.331445	0.592989	0.252148		1.13482	0.648087	0.98553	0.96435	0.92531	0.899286	1.33722	1.45591	1.30641	1.42871	1.52418	0.712187	1.30671	0.833133	1.139		1.66487	1.7015	1.86886	1.36598	1.45716	1.65046	2.02065	1.49922	1.76495	1.5639	1.57093	1.76391	1.54987	1.02691	1.81485
212.873	0.513586	0.457228	0.602833	0.715023	0.67305	0.760521	0.824667	0.441209	0.439027	0.257683	0.294456	0.337866	0.33948	0.560801	0.305256		1.18532	0.6582	0.918971	0.948681	0.841436	0.888502	1.34353	1.42444	1.33945	1.47222	1.58293	0.636288	1.29887	0.762437	1.20168		1.62357	1.78015	1.85692	1.37206	1.45868	1.72639	2.04293	1.53256	1.69954	1.45118	1.52633	1.80951	1.5071	1.11921	1.82074
213.873	0.538155	0.458426	0.573488	0.766711	0.667582	0.740985	0.818146	0.470621	0.371018	0.270551	0.352348	0.305331	0.331355	0.612976	0.298253		1.12179	0.670711	1.00763	0.935279	0.962995	0.902463	1.36664	1.44419	1.32704	1.49847	1.56309	0.60473	1.27407	0.768401	1.18371		1.60916	1.69959	1.80678	1.36579	1.46724	1.77458	1.97982	1.64561	1.80941	1.52289	1.64293	1.81861	1.39598	1.01706	1.72227
214.874	0.475007	0.397279	0.579486	0.707185	0.641098	0.781289	0.884119	0.419946	0.368599	0.258964	0.335723	0.391387	0.326391	0.600327	0.256863		1.14563	0.645308	0.980505	1.01248	0.905154	0.903365	1.34024	1.47161	1.40287	1.49491	1.50736	0.608627	1.30953	0.853194	1.17764		1.70188	1.63377	1.80766	1.31237	1.46409	1.68651	2.14187	1.49477	1.71037	1.49291	1.61474	1.76653	1.43541	1.05272	1.71251
215.874	0.510522	0.413102	0.608464	0.755361	0.637765	0.767867	0.813142	0.500014	0.424006	0.308872	0.27871	0.318517	0.330175	0.550726	0.248139		1.14042	0.703469	1.01086	0.946412	0.887	0.820203	1.39538	1.38314	1.31078	1.49969	1.56807	0.696024	1.31859	0.852237	1.14875		1.73209	1.67464	1.8751	1.42008	1.54084	1.79402	2.00514	1.61814	1.69802	1.44567	1.66917	1.74228	1.37646	1.15519	1.77228
216.875	0.478252	0.394964	0.569436	0.781945	0.646737	0.730193	0.872556	0.49685	0.427615	0.231922	0.325836	0.309549	0.287053	0.609492	0.249569		1.16535	0.637351	0.975176	0.943073	0.86791	0.884326	1.41302	1.44967	1.33822	1.48366	1.51744	0.682205	1.22972	0.839945	1.17019		1.7258	1.71145	1.79979	1.40439	1.4105	1.78251	2.11629	1.55203	1.73583	1.4418	1.64725	1.77867	1.35434	0.985845	1.78951
217.877	0.504518	0.36363	0.593393	0.728017	0.719116	0.770154	0.811237	0.486331	0.386499	0.256456	0.277491	0.380556	0.31478	0.542442	0.326289		1.16448	0.655982	0.948993	0.920131	0.852968	0.883937	1.39221	1.38152	1.39941	1.45805	1.51693	0.666448	1.31026	0.807093	1.13871		1.75432	1.75118	1.7485	1.28657	1.41555	1.68601	1.98083	1.59874	1.66815	1.51976	1.49184	1.78082	1.42432	1.02395	1.79314
218.878	0.462324	0.406611	0.598777	0.772733	0.688733	0.758201	0.874933	0.411381	0.437173	0.246435	0.281112	0.300915	0.366363	0.524867	0.277201		1.13704	0.682843	0.904471	0.975856	0.909758	0.834139	1.30909	1.38001	1.38827	1.49999	1.53216	0.667342	1.26846	0.86153	1.182		1.69679	1.63752	1.70239	1.35115	1.53981	1.63823	2.04712	1.67386	1.80577	1.42274	1.56043	1.7075	1.44576	1.14851	1.82578
219.878	0.498755	0.453232	0.590098	0.724286	0.680684	0.762924	0.854472	0.436578	0.381908	0.28236	0.312373	0.340372	0.353312	0.561387	0.335679		1.1018	0.6342	0.964608	0.938247	0.86442	0.891174	1.31301	1.36487	1.35342	1.4964	1.55743	0.592401	1.233	0.829233	1.20355		1.66637	1.78952	1.74721	1.41567	1.47709	1.73019	2.10979	1.67319	1.68309	1.51428	1.49777	1.79943	1.44869	1.15503	1.84432
220.879	0.478445	0.455319	0.519948	0.717175	0.648793	0.717741	0.824076	0.500298	0.346318	0.228473	0.342584	0.320904	0.290134	0.580402	0.296632		1.08704	0.667434	0.969838	1.0022	0.92033	0.862562	1.31404	1.36502	1.37997	1.49042	1.51596	0.679707	1.3004	0.774014	1.15489		1.7443	1.6721	1.88551	1.27616	1.45418	1.78281	2.12018	1.56434	1.7043	1.58004	1.52979	1.86174	1.44317	1.12449	1.72658
221.879	0.479266	0.386968	0.524968	0.735949	0.670515	0.765614	0.885345	0.488276	0.417461	0.243191	0.325887	0.330782	0.339767	0.600055	0.311602		1.16968	0.690644	0.970033	0.948336	0.903347	0.801222	1.30054	1.4257	1.35639	1.41428	1.53715	0.657217	1.26919	0.782319	1.13251		1.71402	1.81626	1.80198	1.39067	1.37313	1.60052	2.03037	1.57373	1.65598	1.46675	1.54603	1.78719	1.48247	1.06935	1.7129
222.88	0.457746	0.362905	0.581524	0.753637	0.678374	0.695039	0.791838	0.440618	0.411333	0.299429	0.296073	0.370849	0.277946	0.563307	0.326938		1.10145	0.691672	0.931735	0.900182	0.82588	0.864227	1.33531	1.4316	1.38732	1.48379	1.54016	0.602557	1.28626	0.76528	1.20693		1.60148	1.66188	1.71818	1.29288	1.42731	1.64908	2.03114	1.62669	1.62321	1.48151	1.47765	1.7307	1.4566	1.05562	1.74566
223.881	0.442318	0.40434	0.606244	0.756582	0.690848	0.764645	0.813886	0.477747	0.383196	0.280713	0.306934	0.289312	0.317511	0.574291	0.316309		1.06385	0.685773	0.910662	0.912759	0.875122	0.77529	1.32044	1.3757	1.32565	1.45067	1.56096	0.692077	1.23623	0.834681	1.15109		1.72449	1.75905	1.84639	1.44037	1.50506	1.69581	2.10869	1.60092	1.77328	1.58988	1.54475	1.73863	1.34079	1.07209	1.88219
224.882	0.521741	0.383435	0.591692	0.697565	0.663052	0.700242	0.831835	0.471398	0.406398	0.314199	0.286464	0.385589	0.307574	0.580523	0.249334		1.11621	0.65516	0.860945	0.923161	0.800813	0.812933	1.26497	1.35727	1.41068	1.40144	1.48607	0.691678	1.26527	0.850712	1.18223		1.74652	1.78538	1.84811	1.32225	1.50158	1.79918	2.02909	1.66391	1.75609	1.54878	1.57166	1.82102	1.37442	1.09451	1.80137
225.882	0.442902	0.453298	0.576318	0.705122	0.678174	0.721184	0.788176	0.463215	0.384561	0.310617	0.32829	0.33266	0.28111	0.547423	0.294583		1.05846	0.604891	0.867245	0.886562	0.855752	0.858041	1.28419	1.32154	1.35024	1.43926	1.57656	0.624919	1.22713	0.825468	1.15412		1.78248	1.79838	1.85053	1.36543	1.39536	1.70052	1.98325	1.58601	1.70117	1.57007	1.64544	1.7006	1.48857	1.03074	1.84019
226.883	0.443992	0.374418	0.547626	0.674846	0.71197	0.700339	0.810375	0.440873	0.380997	0.282723	0.291137	0.353252	0.379064	0.592875	0.327823		1.09736	0.641384	0.886547	0.90576	0.818758	0.841692	1.25043	1.31775	1.36991	1.45942	1.49663	0.671681	1.27205	0.75192	1.10245		1.58692	1.63697	1.70586	1.27162	1.42672	1.62866	2.15471	1.57576	1.80408	1.5248	1.6744	1.70593	1.44843	1.07474	1.77091
227.883	0.514579	0.374454	0.608555	0.72704	0.695859	0.688927	0.836614	0.424799	0.424563	0.317807	0.311858	0.381501	0.335373	0.518806	0.327791		1.06075	0.619904	0.890526	0.853247	0.851448	0.839691	1.32359	1.33537	1.32095	1.45977	1.54621	0.61514	1.25903	0.798577	1.17903		1.72516	1.65707	1.69164	1.44658	1.46951	1.81583	2.14125	1.5947	1.77703	1.44436	1.48297	1.67388	1.48525	1.09818	1.80278
228.885	0.514875	0.437909	0.596666	0.661826	0.658204	0.756993	0.851949	0.437545	0.432391	0.28066	0.327528	0.400356	0.347046	0.591169	0.306699		1.13071	0.681505	0.862926	0.882096	0.800516	0.762975	1.33292	1.33498	1.37635	1.45325	1.5263	0.691119	1.26368	0.751164	1.1551		1.74128	1.65607	1.83243	1.40537	1.49157	1.74907	2.01359	1.49057	1.77836	1.52464	1.652	1.7205	1.38594	0.993215	1.86897
229.885	0.503208	0.441772	0.557847	0.681874	0.722496	0.681283	0.826137	0.50204	0.339368	0.227995	0.282033	0.338562	0.355554	0.517119	0.273587		1.08245	0.590919	0.928938	0.909489	0.848929	0.764305	1.35103	1.32604	1.34809	1.39766	1.50448	0.652493	1.2696	0.754526	1.18443		1.71422	1.66511	1.86422	1.37111	1.5319	1.80481	2.04902	1.65745	1.69878	1.50475	1.59458	1.72302	1.4049	1.00454	1.83579
230.886	0.484132	0.42588	0.532726	0.679927	0.734634	0.683714	0.859892	0.472058	0.408519	0.305962	0.354346	0.324659	0.343699	0.574148	0.250519		1.08953	0.689527	0.917063	0.92564	0.800513	0.824757	1.36051	1.36702	1.40761	1.39991	1.57449	0.660435	1.25245	0.838672	1.21775		1.66039	1.7885	1.69306	1.41736	1.48913	1.79415	2.07285	1.66261	1.68167	1.48609	1.66823	1.82565	1.37801	0.993729	1.83619
231.886	0.46792	0.353816	0.518085	0.714088	0.744607	0.742107	0.847343	0.463479	0.379566	0.259035	0.367377	0.403679	0.360384	0.511134	0.288722		1.06094	0.641783	0.921771	0.929963	0.795379	0.80436	1.35354	1.36862	1.37058	1.3938	1.56312	0.696498	1.259	0.774651	1.14932		1.7771	1.76691	1.79658	1.31834	1.38449	1.80714	2.15845	1.51844	1.86733	1.56014	1.60886	1.87202	1.35072	0.98713	1.71302
232.888	0.462411	0.434124	0.509532	0.650345	0.700421	0.713106	0.85107	0.496189	0.399052	0.230878	0.308564	0.409764	0.31321	0.564545	0.246349		1.03567	0.632503	0.931119	0.943154	0.869201	0.868641	1.30427	1.37574	1.38794	1.44569	1.56822	0.642245	1.29482	0.812004	1.12521		1.60499	1.76245	1.79688	1.26777	1.35315	1.64756	2.06084	1.61868	1.86239	1.40884	1.62095	1.85306	1.4524	1.03376	1.80417
233.888	0.431592	0.451732	0.531261	0.724334	0.7058	0.724787	0.869006	0.501319	0.396174	0.281732	0.326475	0.365565	0.376735	0.547314	0.305281		1.03424	0.714685	0.989037	0.919385	0.836764	0.804267	1.34113	1.37959	1.36503	1.39235	1.51021	0.648788	1.21696	0.799161	1.17794		1.65514	1.74208	1.72793	1.4194	1.36827	1.70904	2.06978	1.54473	1.70056	1.48797	1.61487	1.80805	1.46372	1.06928	1.76512
234.889	0.50148	0.416334	0.579347	0.736399	0.743421	0.717301	0.89851	0.47038	0.348904	0.296268	0.31929	0.319218	0.405466	0.566795	0.283404		1.06212	0.641092	0.878136	0.958214	0.858757	0.844326	1.30833	1.36613	1.35473	1.46901	1.4996	0.668099	1.24452	0.81072	1.12269		1.66803	1.624	1.75086	1.39893	1.38831	1.74688	2.05692	1.54791	1.84424	1.58445	1.54952	1.79845	1.49488	1.14383	1.78335
235.893	0.463926	0.384921	0.550928	0.652219	0.694596	0.740127	0.891529	0.406247	0.352608	0.263921	0.28641	0.397309	0.348134	0.566584	0.277993		1.05536	0.609427	0.895962	0.949885	0.85508	0.790033	1.3157	1.40236	1.38751	1.38329	1.50901	0.619704	1.27834	0.762851	1.12741		1.68004	1.81148	1.71287	1.37652	1.45217	1.67833	1.99588	1.61323	1.84675	1.55676	1.58106	1.78964	1.37949	1.068	1.73252
236.897	0.425959	0.371593	0.595019	0.66196	0.742145	0.677214	0.859343	0.477385	0.387946	0.279759	0.298543	0.362011	0.350631	0.55131	0.302109		1.06749	0.62549	0.920299	0.878558	0.8651	0.877158	1.35031	1.32902	1.3742	1.43389	1.53207	0.637604	1.25084	0.812337	1.15704		1.7702	1.69971	1.72483	1.2566	1.47384	1.73705	2.07707	1.60236	1.68296	1.52333	1.59131	1.79395	1.44793	1.07868	1.87717
237.897	0.444031	0.398892	0.540741	0.704629	0.665398	0.698288	0.875857	0.40776	0.344915	0.271142	0.369864	0.390635	0.393059	0.584574	0.247866		1.00941	0.666448	0.923639	0.867972	0.829802	0.860657	1.33175	1.35411	1.31716	1.37576	1.50872	0.659376	1.20712	0.809376	1.18995		1.78204	1.71699	1.80091	1.40054	1.53513	1.62422	2.02663	1.63274	1.75977	1.42565	1.49731	1.70699	1.45891	1.09474	1.7351
238.897	0.442423	0.360003	0.527161	0.731315	0.728442	0.679019	0.90361	0.465367	0.421525	0.234453	0.323566	0.414153	0.31248	0.570093	0.294879		1.08596	0.626071	0.922922	0.920404	0.894376	0.874454	1.35164	1.36823	1.32246	1.41382	1.56526	0.64038	1.20556	0.760865	1.18996		1.6619	1.71893	1.69107	1.27733	1.39847	1.79936	2.05839	1.5196	1.84242	1.47783	1.50009	1.86275	1.48751	1.08181	1.76917
239.897	0.488871	0.421734	0.579308	0.675473	0.696966	0.701711	0.87974	0.448605	0.335162	0.306869	0.342523	0.356506	0.326065	0.571308	0.262192		1.04939	0.669198	0.932183	0.927598	0.882745	0.795131	1.34979	1.38276	1.27444	1.39012	1.501	0.653236	1.25735	0.741555	1.18102		1.69067	1.64227	1.88286	1.27933	1.44715	1.8022	1.96066	1.61366	1.68383	1.57762	1.63523	1.68282	1.37284	1.12924	1.89214
240.897	0.442206	0.423901	0.58783	0.674486	0.740466	0.721824	0.910035	0.452403	0.407248	0.24459	0.363133	0.348511	0.380761	0.505601	0.249263		1.0381	0.660777	0.925207	0.943979	0.857464	0.841284	1.28172	1.39122	1.32946	1.36799	1.5444	0.654649	1.24364	0.766922	1.13495		1.77055	1.74057	1.79586	1.28178	1.42537	1.79204	2.01834	1.51482	1.78382	1.5958	1.58374	1.76161	1.52223	1.03973	1.77124
241.897	0.444106	0.354882	0.563823	0.733175	0.72197	0.670403	0.856914	0.431134	0.360114	0.257148	0.311115	0.395257	0.386792	0.523765	0.247198		1.06178	0.604913	0.979693	0.851361	0.880997	0.785673	1.2815	1.39577	1.36154	1.35729	1.52168	0.609873	1.20856	0.803509	1.09508		1.61944	1.74066	1.74393	1.38604	1.34474	1.77501	2.09987	1.55063	1.77871	1.41237	1.6255	1.74632	1.42395	1.1065	1.73425
242.897	0.447753	0.431786	0.570555	0.655657	0.755119	0.745187	0.916415	0.445488	0.397581	0.236013	0.320051	0.33204	0.344582	0.551619	0.269594		1.05567	0.674026	0.955038	0.877379	0.912645	0.789623	1.34161	1.41285	1.37873	1.36021	1.49919	0.634894	1.27896	0.790382	1.17184		1.64303	1.70746	1.83491	1.23541	1.54308	1.65365	1.95843	1.64676	1.83067	1.57805	1.53538	1.8406	1.46736	1.15175	1.77431
243.897	0.463393	0.352943	0.587309	0.661626	0.71253	0.741609	0.854869	0.453894	0.33982	0.268423	0.353828	0.309059	0.374182	0.528915	0.25471		0.991718	0.602123	0.881342	0.934439	0.838451	0.800196	1.29595	1.35415	1.38331	1.38259	1.56945	0.588349	1.2458	0.815722	1.13599		1.61069	1.6806	1.78712	1.34528	1.40359	1.6324	2.00444	1.6291	1.74548	1.44239	1.53826	1.69801	1.44347	1.12268	1.82356
244.897	0.444643	0.339364	0.513852	0.685715	0.746972	0.72355	0.891083	0.446968	0.413101	0.300091	0.350392	0.37886	0.319031	0.595735	0.294407		1.02793	0.619166	0.964427	0.944542	0.83693	0.834892	1.27607	1.37066	1.28917	1.3285	1.49521	0.663329	1.22488	0.780838	1.15046		1.63496	1.62468	1.85795	1.31763	1.45688	1.74269	2.1213	1.5178	1.72847	1.47817	1.65711	1.67066	1.33907	1.10751	1.78009
245.897	0.438667	0.324455	0.555283	0.712159	0.66291	0.734158	0.934827	0.383684	0.405795	0.299202	0.310753	0.322892	0.340877	0.543086	0.288698		1.00044	0.622668	0.876926	0.949186	0.901642	0.809201	1.29338	1.36465	1.30714	1.37021	1.57009	0.684597	1.28448	0.817846	1.10513		1.78107	1.62338	1.8212	1.29264	1.37914	1.64013	2.15305	1.65103	1.82916	1.47618	1.62725	1.69041	1.48652	1.12572	1.90133
246.898	0.456234	0.411822	0.50162	0.669653	0.663092	0.66637	0.847338	0.387655	0.331764	0.243064	0.30275	0.357119	0.357361	0.603127	0.291366		1.07543	0.641342	0.903202	0.857869	0.908362	0.772471	1.28443	1.38598	1.39354	1.35376	1.58793	0.625786	1.22681	0.789234	1.10646		1.64371	1.69251	1.83563	1.28492	1.49047	1.70202	2.09985	1.49849	1.82789	1.57944	1.53269	1.72905	1.4218	1.01853	1.76572
247.898	0.425006	0.421386	0.489971	0.696924	0.679773	0.740759	0.844323	0.405721	0.39506	0.283824	0.347892	0.336567	0.327785	0.537272	0.314583		1.01362	0.644961	0.905067	0.912459	0.878591	0.837545	1.29823	1.45331	1.3231	1.33851	1.50282	0.606369	1.2522	0.750761	1.12039		1.77677	1.65228	1.80998	1.39151	1.45622	1.71285	2.14617	1.53919	1.75165	1.53855	1.57933	1.71345	1.412	1.04202	1.82614
248.899	0.444669	0.393529	0.532512	0.652546	0.7272	0.738469	0.898725	0.379893	0.417406	0.24285	0.350805	0.385322	0.350569	0.533	0.331981		1.02651	0.673508	0.892596	0.911005	0.910052	0.868547	1.2567	1.36874	1.32116	1.38089	1.51195	0.626971	1.294	0.797758	1.1301		1.68719	1.75412	1.74948	1.34315	1.50006	1.63321	2.10451	1.65082	1.66515	1.58575	1.56565	1.66944	1.47001	1.1053	1.83817
249.899	0.422883	0.381596	0.505037	0.711256	0.667432	0.749224	0.87044	0.405238	0.371294	0.27285	0.321358	0.364159	0.346058	0.538124	0.245953		1.0386	0.647985	0.983949	0.864655	0.835116	0.852375	1.30169	1.42599	1.3405	1.3228	1.56401	0.665665	1.24212	0.825475	1.14504		1.66756	1.77334	1.7559	1.39286	1.38453	1.62924	2.01397	1.68484	1.78571	1.43357	1.50601	1.72745	1.41929	1.13562	1.82177
250.899	0.401776	0.363549	0.482029	0.703133	0.732291	0.700387	0.915546	0.386821	0.402667	0.235226	0.281105	0.320702	0.323264	0.551696	0.311742		1.05231	0.69384	0.902219	0.908628	0.924271	0.820047	1.25617	1.35121	1.30227	1.33227	1.51262	0.603775	1.22078	0.751621	1.11398		1.78115	1.75282	1.81959	1.26476	1.3499	1.68766	2.08261	1.58893	1.73057	1.46226	1.6195	1.67808	1.51008	1.18237	1.79791
251.9	0.401503	0.397391	0.54074	0.681006	0.65506	0.671198	0.924231	0.38347	0.362968	0.325155	0.35655	0.316029	0.326407	0.578581	0.317204		1.02296	0.59758	0.904708	0.905919	0.893356	0.793335	1.30773	1.38287	1.31394	1.33483	1.56506	0.655837	1.22627	0.736704	1.1572		1.61045	1.65421	1.69171	1.30574	1.48589	1.73047	2.13201	1.63695	1.76658	1.57368	1.59352	1.75991	1.33301	1.07588	1.69641
252.903	0.396062	0.341592	0.575921	0.681903	0.735994	0.725234	0.874021	0.371923	0.329541	0.286359	0.297636	0.320627	0.320616	0.571381	0.325114		1.03071	0.644545	0.93967	0.935974	0.885104	0.875055	1.3413	1.38155	1.31302	1.37456	1.50085	0.596606	1.25899	0.736271	1.09873		1.76716	1.67876	1.7415	1.28867	1.52555	1.74345	2.11256	1.69671	1.79802	1.48243	1.5798	1.7124	1.35108	0.980226	1.7843
253.903	0.440521	0.382789	0.528768	0.676897	0.736006	0.705162	0.921205	0.384352	0.348404	0.263706	0.305696	0.342286	0.309946	0.56927	0.249329		1.06873	0.687504	0.905787	0.909293	0.854769	0.807986	1.2391	1.33824	1.28552	1.35433	1.50655	0.634868	1.28543	0.805396	1.176		1.73475	1.79259	1.69526	1.42062	1.44235	1.65237	2.07894	1.58694	1.78193	1.54502	1.4701	1.67237	1.42056	0.992104	1.72309
254.905	0.461034	0.375701	0.553823	0.659993	0.746456	0.722245	0.925233	0.380745	0.367852	0.304916	0.308432	0.330951	0.335251	0.583159	0.342393		1.09951	0.65116	0.974131	0.881151	0.818559	0.844411	1.2224	1.39511	1.37388	1.34442	1.56017	0.661989	1.21464	0.824267	1.10452		1.69407	1.7088	1.70474	1.31533	1.47922	1.74442	2.15213	1.62185	1.84401	1.44251	1.46709	1.78371	1.46391	1.0751	1.82739
255.905	0.402066	0.346077	0.567503	0.680013	0.671982	0.734503	0.920221	0.374925	0.403307	0.31126	0.318627	0.386407	0.351267	0.587924	0.314435		1.11136	0.610873	0.930242	0.917096	0.892196	0.810964	1.30767	1.40025	1.34747	1.33429	1.56003	0.649377	1.23747	0.748787	1.13967		1.75237	1.6821	1.73973	1.37682	1.35616	1.79178	2.12718	1.60695	1.81766	1.54777	1.56522	1.83692	1.341	1.13866	1.76819
256.906	0.429837	0.384367	0.489577	0.700184	0.653748	0.726722	0.927875	0.417541	0.383061	0.274691	0.354346	0.359342	0.332318	0.524498	0.262795		1.111	0.665712	0.923728	0.924664	0.832608	0.787807	1.22878	1.40753	1.38145	1.34553	1.58432	0.601116	1.29588	0.729635	1.13807		1.70206	1.66956	1.78203	1.31558	1.418	1.77365	1.9869	1.53434	1.74052	1.57955	1.56718	1.70122	1.41243	0.986393	1.85132
257.906	0.411676	0.392424	0.567408	0.642578	0.722655	0.743494	0.917209	0.390343	0.331589	0.229278	0.315482	0.392187	0.328322	0.553184	0.327553		1.07683	0.656477	0.916201	0.944581	0.856916	0.809645	1.23936	1.35013	1.37425	1.41324	1.54536	0.662567	1.25194	0.809109	1.07972		1.62572	1.64185	1.81317	1.24122	1.36876	1.6147	2.10348	1.65015	1.79815	1.58332	1.5408	1.69244	1.38206	1.1161	1.85986
258.907	0.416992	0.397795	0.496329	0.624332	0.647357	0.67943	0.950147	0.417359	0.334841	0.323025	0.289914	0.367898	0.307928	0.569984	0.337781		1.08593	0.623241	0.952314	0.900424	0.877529	0.811525	1.29321	1.40354	1.41379	1.40186	1.53833	0.586881	1.26559	0.779211	1.1227		1.64425	1.74654	1.78821	1.37673	1.36172	1.71464	2.08719	1.54766	1.75457	1.52487	1.63684	1.76923	1.35	0.979065	1.88202
259.908	0.494464	0.408466	0.551304	0.672404	0.717189	0.673371	0.921817	0.433509	0.33553	0.291779	0.310551	0.388516	0.352002	0.535095	0.310248		1.01976	0.630946	0.961872	0.89216	0.885626	0.857071	1.25529	1.35542	1.34116	1.3984	1.54407	0.687925	1.2687	0.773325	1.16234		1.76387	1.7394	1.76358	1.27331	1.43163	1.75985	2.04803	1.58633	1.67627	1.55238	1.65512	1.75628	1.37411	1.09794	1.85471
260.909	0.415669	0.375652	0.549678	0.659219	0.710318	0.664853	0.953354	0.397345	0.361852	0.22844	0.322437	0.388773	0.31842	0.528134	0.244888		1.09185	0.651839	0.892981	0.896831	0.85106	0.823258	1.33404	1.37324	1.32399	1.35304	1.48985	0.680709	1.28274	0.755032	1.16175		1.70051	1.65935	1.74191	1.22791	1.4326	1.66223	2.02135	1.66862	1.74917	1.544	1.5497	1.73681	1.51859	1.00538	1.86963
261.909	0.417697	0.359483	0.495862	0.59412	0.662205	0.677899	0.881107	0.42954	0.360503	0.244817	0.280057	0.368622	0.285992	0.543432	0.303385		1.07829	0.648118	0.901046	0.945892	0.807668	0.79584	1.26815	1.42438	1.38238	1.35572	1.56703	0.679408	1.26041	0.738888	1.16778		1.70769	1.71519	1.74111	1.42872	1.5057	1.74641	2.03055	1.60486	1.73782	1.53327	1.4823	1.82499	1.53009	0.983836	1.83847
262.91	0.4589	0.36794	0.520861	0.63824	0.722385	0.699867	0.90678	0.40648	0.398979	0.318301	0.340626	0.356744	0.306849	0.572756	0.279286		1.05276	0.616874	0.954718	0.860149	0.876363	0.831062	1.31214	1.39486	1.3977	1.31952	1.56763	0.652899	1.21802	0.758501	1.12121		1.62452	1.67249	1.70269	1.2361	1.36866	1.76085	2.06899	1.45886	1.81713	1.55333	1.48994	1.72224	1.33517	0.98522	1.81232
263.91	0.487478	0.322358	0.585505	0.587004	0.645727	0.721593	0.907248	0.376311	0.412321	0.302967	0.322493	0.341096	0.367337	0.50966	0.335172		1.01993	0.628792	0.95191	0.928749	0.912201	0.8275	1.25168	1.39143	1.32546	1.36852	1.54944	0.672158	1.22609	0.779159	1.13776		1.69813	1.74748	1.68986	1.3254	1.33851	1.74231	2.10227	1.48903	1.82588	1.45738	1.50101	1.84353	1.44888	1.11645	1.80491
264.911	0.483403	0.33647	0.527208	0.634724	0.653817	0.753535	0.958861	0.421054	0.344362	0.264746	0.307107	0.320765	0.295521	0.564668	0.297814		1.08225	0.632787	0.965	0.924884	0.820624	0.870991	1.30906	1.39525	1.36687	1.34219	1.48518	0.634753	1.19206	0.782626	1.14941		1.76338	1.69858	1.76244	1.34918	1.45734	1.728	2.03864	1.6423	1.76767	1.53411	1.47638	1.78376	1.40889	0.992489	1.71531
265.912	0.461365	0.382727	0.566996	0.560235	0.651333	0.742828	0.902633	0.410113	0.350189	0.236923	0.359642	0.346072	0.326662	0.519412	0.324834		1.08783	0.649006	0.976727	0.925811	0.922651	0.828541	1.24198	1.36289	1.33994	1.35971	1.50579	0.666265	1.21263	0.778697	1.16248		1.62203	1.68138	1.82761	1.21559	1.36118	1.59198	1.9978	1.48709	1.75779	1.42773	1.48764	1.82534	1.3489	1.08646	1.76861
266.913	0.417356	0.349043	0.572477	0.578655	0.692723	0.704006	0.895331	0.44777	0.363532	0.275237	0.290251	0.320305	0.317253	0.552523	0.255284		1.0839	0.633357	0.968126	0.881027	0.882758	0.841649	1.24134	1.43074	1.36609	1.33896	1.4905	0.637806	1.21157	0.736327	1.16659		1.61251	1.64494	1.76275	1.26736	1.55314	1.64239	2.03983	1.48562	1.8701	1.59284	1.65163	1.71522	1.37929	1.05475	1.8781
267.913	0.454737	0.323466	0.539376	0.599895	0.710785	0.689622	0.928472	0.486426	0.354842	0.288997	0.292011	0.330386	0.306671	0.538397	0.307472		1.04072	0.660621	0.891283	0.897161	0.828298	0.801525	1.26024	1.43576	1.37125	1.35754	1.49613	0.647194	1.25818	0.755415	1.09155		1.69123	1.67363	1.77726	1.351	1.5073	1.67991	2.12135	1.58969	1.70507	1.5602	1.45671	1.68462	1.52397	1.00784	1.706
268.914	0.411194	0.394827	0.53742	0.588012	0.711144	0.738106	0.876043	0.449917	0.361175	0.245236	0.363604	0.399541	0.315622	0.597027	0.251618		1.01858	0.655497	0.948252	0.934928	0.854292	0.790375	1.24054	1.43454	1.3673	1.3659	1.52972	0.619715	1.21928	0.76364	1.08264		1.69403	1.71883	1.82339	1.38369	1.54045	1.67181	2.11276	1.61274	1.71621	1.42046	1.59999	1.66454	1.36716	1.00184	1.87006
269.915	0.464516	0.386659	0.564559	0.562042	0.71937	0.718585	0.920761	0.403848	0.359402	0.288601	0.373665	0.348974	0.32506	0.571161	0.331939		1.05504	0.655902	0.941819	0.883707	0.880944	0.8236	1.31077	1.38895	1.30941	1.41836	1.52394	0.660735	1.25582	0.740673	1.12261		1.74552	1.72718	1.67459	1.22787	1.52846	1.72959	1.9809	1.58703	1.81106	1.39058	1.6565	1.78622	1.41832	0.973171	1.75891
270.916	0.485593	0.363677	0.511466	0.594058	0.675343	0.745801	0.916895	0.429167	0.384564	0.259245	0.321657	0.402809	0.330302	0.518912	0.326597		1.02419	0.685096	0.900833	0.932017	0.832848	0.861495	1.2906	1.38847	1.31103	1.3695	1.5041	0.591625	1.17184	0.752938	1.09264		1.64466	1.64758	1.76433	1.28083	1.38276	1.67667	2.09607	1.62456	1.76147	1.45772	1.48588	1.80914	1.49065	1.15833	1.7266
271.916	0.461751	0.372984	0.584657	0.598826	0.698122	0.755677	0.871977	0.391532	0.42885	0.268334	0.307565	0.402329	0.330677	0.549098	0.33694		1.09272	0.675676	0.907831	0.864056	0.850923	0.858127	1.27258	1.37555	1.33936	1.3973	1.53242	0.59006	1.17808	0.744996	1.08615		1.6661	1.75766	1.70385	1.2734	1.43164	1.64971	2.11651	1.63224	1.77433	1.49279	1.60621	1.75062	1.40026	1.04738	1.86299
272.918	0.469196	0.391916	0.502975	0.618264	0.656514	0.665656	0.876767	0.426567	0.355198	0.297784	0.349789	0.392871	0.283809	0.52544	0.305839		1.01369	0.592713	0.936906	0.854806	0.904333	0.771677	1.27746	1.40048	1.30001	1.34852	1.54508	0.566959	1.20718	0.792742	1.09803		1.65579	1.70869	1.82986	1.18541	1.51629	1.75069	1.99323	1.5266	1.76856	1.50436	1.4743	1.70222	1.35867	1.04021	1.88892
273.918	0.389396	0.375721	0.55818	0.618724	0.652196	0.758103	0.931405	0.475223	0.370912	0.234228	0.330102	0.373429	0.343972	0.552738	0.289359		1.07703	0.663668	0.889117	0.905664	0.84009	0.826709	1.23212	1.39409	1.32508	1.3427	1.4894	0.638948	1.20335	0.803415	1.13758		1.66061	1.79879	1.83134	1.36241	1.42747	1.67602	2.06494	1.54325	1.72032	1.50968	1.6017	1.75986	1.38328	1.05995	1.70605
274.919	0.400209	0.450147	0.543711	0.587442	0.642683	0.68028	0.895442	0.408802	0.36414	0.285503	0.357045	0.312116	0.314273	0.591888	0.252902		1.08661	0.568061	0.918825	0.937385	0.816409	0.847287	1.22556	1.43459	1.29031	1.3977	1.50898	0.597314	1.16292	0.742438	1.09908		1.62161	1.75965	1.70833	1.28156	1.4511	1.68005	2.12822	1.51111	1.714	1.42116	1.52927	1.85528	1.49123	1.12083	1.777
275.919	0.484104	0.426603	0.576008	0.573316	0.650053	0.687245	0.911975	0.401214	0.412594	0.289468	0.283196	0.306319	0.293761	0.570558	0.267096		1.09198	0.584428	0.974203	0.868628	0.846039	0.84492	1.26937	1.40016	1.29879	1.37004	1.53248	0.600691	1.1687	0.782395	1.13793		1.61892	1.6446	1.81864	1.32999	1.41479	1.65224	2.02035	1.51988	1.87671	1.40123	1.64076	1.85239	1.34492	1.0302	1.79982
276.921	0.481778	0.486867	0.539728	0.569769	0.706416	0.67757	0.939055	0.421868	0.354425	0.2914	0.314206	0.300196	0.3068	0.585423	0.265216		1.0274	0.576198	0.967891	0.917478	0.899785	0.814612	1.24962	1.39489	1.38348	1.38371	1.46226	0.559934	1.16171	0.817187	1.104		1.72982	1.63838	1.81335	1.2697	1.50852	1.744	2.10541	1.53684	1.78592	1.48625	1.56225	1.80679	1.36719	1.01866	1.86291
277.921	0.492979	0.425197	0.523868	0.557831	0.706813	0.762882	0.908267	0.459766	0.347773	0.298561	0.287503	0.302046	0.310704	0.542152	0.255351		1.07117	0.57187	0.939285	0.918533	0.842211	0.828792	1.22546	1.43675	1.30004	1.405	1.51689	0.573931	1.17261	0.746308	1.16837		1.64398	1.78021	1.76889	1.30603	1.46093	1.63008	2.11904	1.51456	1.82052	1.42659	1.55142	1.84635	1.36252	1.12173	1.80463
278.922	0.476019	0.399913	0.569688	0.631316	0.664462	0.752461	0.872028	0.443371	0.355237	0.257071	0.345319	0.344084	0.374109	0.499824	0.245862		1.0931	0.609407	0.928719	0.907506	0.83917	0.772973	1.28735	1.34253	1.33943	1.32713	1.51088	0.604349	1.15923	0.799708	1.13758		1.71117	1.61125	1.73286	1.20738	1.51028	1.7165	2.10018	1.66556	1.77951	1.45237	1.6173	1.67632	1.35225	1.05427	1.70952
279.922	0.422212	0.420655	0.502587	0.597864	0.717398	0.6891	0.880703	0.456016	0.407366	0.27863	0.287059	0.373546	0.294827	0.543835	0.33444		1.06304	0.610101	0.953292	0.900466	0.834187	0.765012	1.30532	1.41304	1.34946	1.33022	1.48384	0.564915	1.17011	0.820204	1.14117		1.70782	1.59683	1.70359	1.29212	1.5453	1.70248	2.12558	1.61086	1.71133	1.53816	1.55258	1.80107	1.45985	0.957473	1.71651
280.923	0.410732	0.400216	0.509308	0.590935	0.696978	0.75709	0.872341	0.38768	0.353404	0.296596	0.326744	0.365195	0.318116	0.545307	0.269676		1.10226	0.616267	0.902555	0.869253	0.807365	0.822274	1.27275	1.36831	1.30201	1.38345	1.51995	0.579941	1.2198	0.82173	1.06571		1.60023	1.66615	1.73617	1.30715	1.42616	1.64233	1.96547	1.67619	1.80836	1.57187	1.52941	1.70991	1.46206	1.13414	1.89337
281.923	0.458132	0.458238	0.569426	0.592902	0.638811	0.722632	0.949868	0.425727	0.360998	0.265309	0.367927	0.300041	0.378179	0.535475	0.334237		1.05071	0.629658	0.893371	0.834695	0.810183	0.835076	1.29591	1.35609	1.29757	1.35072	1.47296	0.548448	1.18702	0.749042	1.07203		1.62789	1.78296	1.82858	1.23406	1.54032	1.61548	2.02812	1.66553	1.88442	1.39526	1.56496	1.76785	1.47499	1.11097	1.74982
282.925	0.408646	0.400499	0.538932	0.642426	0.720025	0.741884	0.907593	0.426587	0.387277	0.235188	0.300253	0.352099	0.309309	0.546086	0.258733		1.02969	0.594417	0.881304	0.88314	0.814999	0.793978	1.29134	1.39657	1.32333	1.39066	1.53974	0.556469	1.22122	0.780971	1.16082		1.75147	1.59837	1.79547	1.36253	1.50533	1.71093	2.05294	1.62382	1.87886	1.5457	1.62156	1.75296	1.47586	0.993784	1.87612
283.925	0.399905	0.467111	0.577038	0.636847	0.692083	0.708694	0.933084	0.444368	0.366749	0.272573	0.313106	0.372506	0.362026	0.51291	0.290333		1.08346	0.636183	0.919468	0.870579	0.89445	0.797522	1.26535	1.38509	1.3602	1.37535	1.50292	0.619529	1.1666	0.819716	1.13374		1.60811	1.68081	1.81306	1.32171	1.48006	1.71073	2.09966	1.6735	1.76389	1.47242	1.46695	1.80286	1.36203	1.05347	1.82325
284.926	0.474836	0.440387	0.587691	0.603666	0.659782	0.710202	0.965233	0.453808	0.331593	0.283745	0.300757	0.336381	0.315526	0.512457	0.310452		1.02435	0.637586	0.871923	0.910713	0.816836	0.853783	1.26345	1.4105	1.3935	1.31469	1.50803	0.593355	1.2205	0.801987	1.1468		1.7768	1.74505	1.85455	1.34544	1.46338	1.67851	2.12716	1.54362	1.73803	1.44954	1.63013	1.79019	1.41714	0.993361	1.78626
285.926	0.402485	0.400774	0.532046	0.625231	0.656786	0.693669	0.912264	0.463159	0.408072	0.243007	0.348895	0.370259	0.387087	0.508075	0.270528		1.09218	0.646301	0.917691	0.925687	0.802377	0.841792	1.25126	1.36572	1.39878	1.38546	1.56346	0.546864	1.17133	0.802414	1.13388		1.59655	1.71349	1.69224	1.29201	1.43052	1.6332	2.01576	1.53089	1.8659	1.49246	1.56032	1.78697	1.43467	0.969461	1.72602
286.928	0.481619	0.417609	0.534642	0.552958	0.691853	0.673085	0.936841	0.487411	0.375161	0.29026	0.342405	0.380367	0.310064	0.54667	0.290788		1.02925	0.676913	0.957711	0.854037	0.835922	0.787695	1.29426	1.36116	1.34468	1.34965	1.4722	0.526957	1.20833	0.797008	1.15417		1.77582	1.7006	1.70814	1.37844	1.56138	1.71151	1.98724	1.54756	1.79857	1.5514	1.62232	1.7279	1.49007	1.04968	1.87838
287.929	0.389007	0.375242	0.528887	0.591385	0.729279	0.706071	0.8873	0.486431	0.360386	0.291177	0.288212	0.379369	0.327574	0.49173	0.275817		1.01504	0.613687	0.937713	0.838592	0.872535	0.808138	1.19605	1.40886	1.36052	1.32669	1.47863	0.586715	1.20825	0.779291	1.06977		1.76957	1.58952	1.79137	1.23956	1.45383	1.75585	2.03464	1.50289	1.85276	1.40055	1.5429	1.68587	1.50156	0.943843	1.82905
288.93	0.419662	0.427596	0.571714	0.56019	0.627981	0.704258	0.891069	0.460953	0.349917	0.259618	0.29001	0.317998	0.362727	0.535813	0.28394		1.03185	0.635095	0.894398	0.842024	0.828314	0.781073	1.27939	1.38956	1.35017	1.37381	1.47376	0.599857	1.20645	0.791229	1.10918		1.63136	1.62613	1.8626	1.34446	1.47541	1.73069	2.14581	1.4927	1.86657	1.50757	1.47762	1.78766	1.49234	1.08159	1.79166
289.93	0.445132	0.408028	0.580688	0.558163	0.633589	0.743652	0.893004	0.41749	0.386123	0.301086	0.341467	0.409664	0.36855	0.472593	0.316775		1.06173	0.614513	0.925834	0.928008	0.807692	0.86781	1.2633	1.37592	1.3	1.3753	1.52667	0.568658	1.20722	0.790513	1.16166		1.69878	1.66577	1.81563	1.2022	1.39299	1.63867	1.99186	1.55953	1.83067	1.41715	1.63421	1.77166	1.36922	1.10556	1.84708
290.931	0.483716	0.466462	0.598534	0.561873	0.711648	0.688572	0.888082	0.44839	0.381498	0.266093	0.291429	0.333398	0.309504	0.560481	0.300529		0.984928	0.560776	0.953543	0.888366	0.838799	0.805289	1.23906	1.40157	1.29612	1.39869	1.53191	0.543794	1.21951	0.800305	1.10319		1.73514	1.62107	1.69421	1.31135	1.37185	1.75906	2.11693	1.57199	1.73976	1.40289	1.61897	1.83194	1.34266	1.00708	1.73723
291.931	0.421392	0.443326	0.500747	0.552585	0.638887	0.705208	0.948805	0.41936	0.368466	0.287521	0.312817	0.40997	0.342799	0.512955	0.325878		1.03719	0.59092	0.876966	0.902682	0.876709	0.871842	1.29754	1.35891	1.32233	1.41399	1.48529	0.543338	1.24526	0.772463	1.15464		1.65786	1.63169	1.80484	1.33331	1.53474	1.69605	2.11728	1.5706	1.79953	1.46737	1.51331	1.79341	1.39891	0.972374	1.8509
292.933	0.474492	0.46265	0.574941	0.614918	0.673743	0.747449	0.872454	0.393599	0.385584	0.284815	0.284552	0.331636	0.375979	0.514528	0.267311		1.00233	0.568514	0.884898	0.924025	0.852035	0.828614	1.20665	1.40076	1.29796	1.39876	1.50099	0.574242	1.20654	0.726613	1.15559		1.73251	1.74738	1.82251	1.30988	1.43663	1.72461	2.06631	1.56609	1.82137	1.54468	1.53575	1.78734	1.413	0.997515	1.88753
293.933	0.423389	0.410854	0.598052	0.596473	0.71831	0.727425	0.962388	0.415054	0.35016	0.252208	0.303512	0.400354	0.313938	0.534868	0.258333		1.07183	0.649997	0.909681	0.846617	0.864332	0.771112	1.30043	1.41363	1.40555	1.36743	1.52541	0.62032	1.25327	0.811897	1.09558		1.62173	1.65656	1.7616	1.23454	1.50236	1.75313	1.99129	1.58592	1.89953	1.50864	1.53603	1.67525	1.44584	1.06661	1.70561
294.934	0.435121	0.418712	0.558255	0.624583	0.654195	0.785057	0.88093	0.469125	0.387262	0.293916	0.353549	0.407191	0.318449	0.493657	0.291418		1.02479	0.601559	0.882946	0.853991	0.843576	0.825767	1.28841	1.40227	1.31425	1.36186	1.50247	0.604777	1.18676	0.7693	1.0799		1.61568	1.70598	1.79895	1.29701	1.56468	1.65884	2.15097	1.65911	1.75144	1.46143	1.60477	1.76353	1.42167	1.10852	1.82571
295.934	0.430749	0.425317	0.52144	0.552382	0.687436	0.767992	0.93542	0.40603	0.374784	0.283744	0.318028	0.358132	0.375858	0.499589	0.302179		1.05629	0.606908	0.911959	0.90502	0.791649	0.783626	1.24645	1.40455	1.34677	1.35024	1.54423	0.598633	1.24569	0.731033	1.13071		1.74113	1.69339	1.86301	1.27307	1.50239	1.78874	2.09275	1.49298	1.81351	1.4353	1.46202	1.81376	1.50468	0.954306	1.82609
296.935	0.386481	0.419331	0.511162	0.532949	0.693141	0.717561	0.947841	0.470622	0.397585	0.277497	0.37669	0.393629	0.305706	0.502598	0.301123		1.01788	0.599357	0.899754	0.895547	0.900875	0.846237	1.23964	1.33559	1.34743	1.318	1.53668	0.622968	1.22466	0.789698	1.17128		1.80048	1.58824	1.8438	1.2155	1.4913	1.69995	2.04621	1.47827	1.87837	1.56793	1.50292	1.77888	1.48768	0.956547	1.71998
297.935	0.426587	0.378755	0.546638	0.61301	0.719501	0.749525	0.887622	0.38658	0.370766	0.315967	0.372077	0.349389	0.3073	0.473053	0.325575		0.994473	0.684859	0.890668	0.869726	0.812687	0.857701	1.27577	1.36903	1.32665	1.32666	1.54758	0.556476	1.17938	0.744634	1.11594		1.72387	1.66356	1.84461	1.2176	1.52931	1.75883	2.05557	1.61234	1.86912	1.51529	1.59107	1.80926	1.38491	1.08183	1.88258
298.937	0.450571	0.420258	0.501893	0.601045	0.656217	0.73591	0.875844	0.420276	0.329248	0.28707	0.293361	0.410593	0.289275	0.458071	0.289938		1.07102	0.661001	0.885189	0.863372	0.801962	0.810947	1.1999	1.33193	1.31345	1.39637	1.53832	0.550499	1.20898	0.723687	1.08047		1.6329	1.72169	1.70802	1.21914	1.3911	1.77864	2.00317	1.51148	1.81369	1.54435	1.55102	1.80446	1.40665	0.954657	1.80442
299.937	0.480095	0.373648	0.523516	0.584478	0.721832	0.769987	0.888871	0.460264	0.386163	0.291534	0.297923	0.378885	0.303053	0.527317	0.297149		1.01744	0.649195	0.931043	0.865303	0.840503	0.843229	1.20543	1.41316	1.35146	1.38158	1.52927	0.577518	1.17766	0.768632	1.13426		1.6429	1.77527	1.75553	1.36938	1.43084	1.76417	2.06601	1.52256	1.82779	1.44913	1.45758	1.74029	1.5295	0.94791	1.74494

## Sheet: Fig. 4C
MDA-MB-231																		MDA-MB-231																	MDA-MB-231
Vector																		WT																	R532Q
Time (s)
0	0.223966	0.213381	0.252476	0.335252	0.277145	0.235454	0.186681	0.242253	0.265212	0.242576	0.264111	0.209351	0.269322	0.267723	0.228667	0.192349		0.276603	0.240855	0.348279	0.279726	0.338337	0.242304	0.248979	0.284147	0.341864	0.340402	0.24598	0.298768	0.237229	0.273613	0.280038	0.275894		1.65376	1.58516	1.94394	1.38874	0.949949	0.777741	1.86711	1.03079	1.87341	1.42523	1.31312	1.19402	1.57213	1.16736	0.701275
0.713	0.209369	0.300695	0.281102	0.268097	0.292257	0.274862	0.240858	0.213052	0.253793	0.183819	0.196297	0.202358	0.21528	0.240774	0.260218	0.273046		0.296561	0.312466	0.296543	0.297285	0.339533	0.234707	0.26103	0.296613	0.2513	0.303941	0.2743	0.324773	0.321183	0.262569	0.262581	0.330297		1.77646	1.51205	1.94879	1.59208	0.890726	0.684582	1.78124	0.787008	1.92014	1.36284	1.28843	1.19404	1.52504	1.02944	0.738289
1.713	0.235861	0.288309	0.260122	0.281213	0.286081	0.272209	0.185792	0.237085	0.214839	0.249521	0.194653	0.228048	0.268407	0.26534	0.264608	0.231769		0.28261	0.257987	0.271638	0.284444	0.390115	0.234254	0.312214	0.304218	0.254732	0.304206	0.255807	0.281193	0.317676	0.252079	0.238608	0.327603		1.73652	1.45688	1.72525	1.37267	1.11987	0.626647	1.82557	0.8874	1.94928	1.57072	1.33646	1.3147	1.5761	1.13123	0.896311
2.734	0.264115	0.256716	0.255626	0.323932	0.24584	0.253317	0.169779	0.203841	0.210781	0.217108	0.279369	0.246656	0.199032	0.230848	0.224495	0.184991		0.278767	0.262388	0.32025	0.334445	0.355038	0.235149	0.232168	0.305131	0.296898	0.292857	0.28142	0.270838	0.271971	0.230533	0.297245	0.248779		1.62715	1.39911	1.84203	1.41876	0.995502	0.80881	1.54296	0.890065	1.84528	1.58044	1.422	1.29496	1.5114	1.03002	0.694572
3.742	0.235547	0.288372	0.275715	0.343726	0.289041	0.28433	0.265119	0.175393	0.216746	0.240169	0.265287	0.230158	0.17957	0.237556	0.267552	0.234895		0.265513	0.310049	0.345437	0.353606	0.349968	0.231861	0.282803	0.238778	0.303352	0.277362	0.285532	0.315608	0.253544	0.275541	0.317921	0.276756		1.55367	1.34077	1.93497	1.32649	0.945912	0.638772	1.74626	0.752463	1.98367	1.58987	1.50507	1.30955	1.53507	1.16756	0.918538
4.742	0.283875	0.215572	0.256743	0.268623	0.206371	0.299662	0.21804	0.19285	0.226109	0.24172	0.237858	0.239119	0.18061	0.22708	0.250866	0.251897		0.2338	0.286743	0.282635	0.311796	0.349915	0.264207	0.298923	0.28147	0.334564	0.313868	0.27802	0.31448	0.247162	0.253051	0.242451	0.311394		1.76879	1.58686	1.79069	1.4697	1.09666	0.800623	1.55678	0.83051	1.97788	1.52067	1.34243	1.3511	1.61465	1.02905	0.877343
5.754	0.23214	0.247579	0.23944	0.246898	0.265233	0.219042	0.199175	0.211467	0.248669	0.204671	0.204523	0.264955	0.185153	0.252652	0.210531	0.251678		0.275766	0.264799	0.340307	0.308621	0.334787	0.302992	0.298402	0.256397	0.24808	0.346212	0.242744	0.334563	0.256754	0.224904	0.295786	0.387261		1.59642	1.53027	1.89762	1.48568	0.883124	0.723423	1.80197	1.00126	1.96009	1.36645	1.49201	1.23158	1.61513	1.04495	0.893151
6.773	0.277498	0.211202	0.286913	0.29024	0.221544	0.265802	0.199201	0.208983	0.256445	0.213384	0.231052	0.24841	0.221285	0.187763	0.251375	0.21745		0.282384	0.309155	0.303072	0.32229	0.295404	0.257016	0.225316	0.302053	0.292645	0.305165	0.311623	0.302542	0.292444	0.298732	0.230885	0.46053		1.75424	1.50199	1.82564	1.39061	0.875621	0.736135	1.68909	0.957471	2.00646	1.36886	1.48535	1.09647	1.72824	1.15757	0.702157
7.808	0.264921	0.216943	0.28726	0.306344	0.28909	0.226358	0.24474	0.197328	0.229011	0.199834	0.244416	0.217219	0.188578	0.23775	0.197967	0.196337		0.255879	0.25114	0.34224	0.364419	0.310943	0.302383	0.254905	0.295581	0.326294	0.261687	0.316374	0.261915	0.237853	0.305539	0.273097	0.467607		1.78344	1.53045	1.91166	1.34287	1.04483	0.842199	1.65193	0.973327	1.75414	1.54227	1.35071	1.31345	1.5881	1.12059	0.860778
8.808	0.290802	0.292955	0.263819	0.285782	0.215506	0.246235	0.197225	0.238953	0.173422	0.252355	0.272877	0.181001	0.262917	0.25157	0.234912	0.208466		0.240975	0.311908	0.264233	0.357739	0.385727	0.242261	0.228925	0.252563	0.262328	0.282167	0.247675	0.262682	0.253453	0.252783	0.321343	0.399432		1.61165	1.57452	1.96518	1.56178	1.09837	0.791555	1.65262	0.758589	1.7964	1.54776	1.24438	1.26862	1.63946	1.06772	0.66947
9.842	0.228764	0.300051	0.243378	0.29597	0.27776	0.230845	0.252559	0.173947	0.262185	0.193119	0.25958	0.178815	0.178308	0.231944	0.2377	0.244571		0.282538	0.281213	0.270389	0.346239	0.322335	0.281502	0.302459	0.247419	0.328026	0.311344	0.263646	0.236543	0.257809	0.29192	0.252295	0.311614		1.77574	1.51953	1.86081	1.37512	0.858642	0.694824	1.58287	0.854449	1.80968	1.49451	1.43287	1.19827	1.73752	1.03892	0.837768
10.859	0.272836	0.291553	0.236309	0.315806	0.216244	0.266667	0.214361	0.177682	0.183683	0.268986	0.275276	0.211904	0.18687	0.200764	0.212241	0.218233		0.236127	0.272103	0.337039	0.287093	0.345221	0.297001	0.220181	0.277543	0.290128	0.251077	0.313288	0.263705	0.234321	0.253201	0.222059	0.323338		1.6204	1.41362	1.85705	1.43799	1.11376	0.817126	1.60888	0.815271	1.81468	1.42779	1.418	1.32731	1.47286	1.06113	0.824788
11.876	0.271154	0.23801	0.223072	0.303322	0.253243	0.282574	0.189074	0.264121	0.189038	0.229462	0.288444	0.250122	0.198803	0.176492	0.269891	0.179056		0.245877	0.231583	0.287144	0.317946	0.305434	0.288431	0.23447	0.277217	0.269896	0.280871	0.263628	0.331377	0.278795	0.293801	0.272374	0.331877		1.65616	1.48758	1.79748	1.34573	1.04446	0.648445	1.7365	0.98299	1.76017	1.45003	1.3628	1.33119	1.50143	1.19961	0.854929
12.876	0.251724	0.282671	0.276264	0.264578	0.251926	0.27024	0.239073	0.249629	0.196589	0.271602	0.257637	0.233567	0.25859	0.228643	0.183483	0.200175		0.274435	0.23374	0.310172	0.309628	0.301712	0.231024	0.29965	0.237189	0.303909	0.305825	0.257597	0.318385	0.301137	0.302157	0.267824	0.326149		1.63226	1.48805	1.93519	1.54111	0.896661	0.841011	1.67883	0.935211	1.88357	1.46429	1.35292	1.17125	1.52068	1.15598	0.708934
13.89	0.192367	0.285811	0.276205	0.334878	0.250356	0.233812	0.266453	0.245076	0.21738	0.197236	0.250523	0.22843	0.234088	0.198196	0.183323	0.274784		0.304958	0.232928	0.261554	0.308566	0.334046	0.303991	0.296783	0.241298	0.282256	0.309538	0.24482	0.294272	0.250296	0.215424	0.251343	0.351038		1.47876	1.45723	1.82436	1.35099	1.01726	0.699607	1.64728	0.812715	1.81592	1.58569	1.29493	1.3704	1.58591	1.12309	0.649986
14.892	0.234346	0.27211	0.306754	0.277304	0.270658	0.288379	0.192117	0.216726	0.237071	0.238008	0.227606	0.271532	0.182495	0.204159	0.266418	0.20407		0.330952	0.311079	0.335743	0.303919	0.384078	0.299232	0.237423	0.263192	0.256726	0.345287	0.234736	0.254784	0.31267	0.21308	0.265133	0.281644		1.47359	1.50785	1.85984	1.30844	0.951464	0.705874	1.6378	0.854262	1.92695	1.35506	1.42234	1.35334	1.70246	1.14083	0.769403
15.892	0.207248	0.231823	0.253241	0.345674	0.204727	0.272853	0.181988	0.188129	0.206989	0.262585	0.204631	0.212022	0.199969	0.204616	0.208715	0.221261		0.26916	0.256817	0.333143	0.354485	0.3141	0.293033	0.286106	0.315793	0.247367	0.267597	0.238851	0.294641	0.301629	0.220648	0.312223	0.330169		1.56031	1.34727	1.78825	1.38768	0.976332	0.714243	1.58107	0.876558	1.95356	1.47823	1.22713	1.22234	1.46882	1.02519	0.70725
16.893	0.266839	0.256838	0.225964	0.319107	0.262893	0.269777	0.188696	0.242612	0.186118	0.207302	0.231615	0.265227	0.207931	0.185916	0.217205	0.246578		0.301224	0.290635	0.272183	0.285945	0.315551	0.305025	0.288534	0.258914	0.319211	0.251844	0.264362	0.274137	0.236464	0.243321	0.230369	0.366131		1.76025	1.50066	1.83498	1.3612	0.936037	0.853879	1.66594	0.8472	1.94503	1.5529	1.28781	1.22338	1.6368	1.1794	0.854078
17.893	0.223497	0.240707	0.261525	0.247367	0.20237	0.287889	0.253985	0.260674	0.238255	0.268961	0.259996	0.223901	0.184362	0.260296	0.217188	0.27386		0.313588	0.25775	0.334557	0.307792	0.350564	0.301374	0.223014	0.215241	0.280542	0.28885	0.326087	0.264123	0.288424	0.248569	0.313771	0.346828		1.62312	1.39265	1.87813	1.4653	0.965791	0.850122	1.76194	0.91882	1.82777	1.34485	1.26984	1.22929	1.72877	1.08693	0.746947
18.894	0.201657	0.227396	0.229597	0.309122	0.202722	0.23666	0.262601	0.184603	0.18548	0.255458	0.237348	0.223625	0.25647	0.187691	0.189772	0.254354		0.237438	0.320946	0.297937	0.290522	0.386543	0.263048	0.249447	0.28339	0.245609	0.32982	0.252464	0.297002	0.294994	0.233914	0.255085	0.351117		1.69142	1.42052	1.72164	1.4791	0.864654	0.748392	1.79992	1.03607	1.94057	1.58663	1.2166	1.18697	1.5526	1.17222	0.639354
19.903	0.251885	0.281078	0.290405	0.266526	0.291465	0.252864	0.198038	0.201757	0.236478	0.220239	0.270278	0.271833	0.239625	0.244731	0.182344	0.192189		0.285565	0.288582	0.291659	0.336864	0.30815	0.272513	0.224293	0.233502	0.260939	0.256688	0.249506	0.248607	0.24266	0.281778	0.252195	0.349113		1.61236	1.63083	1.71116	1.39644	1.09791	0.806521	1.84454	0.835538	1.85417	1.55462	1.23442	1.19005	1.48785	1.25204	0.926536
20.933	0.224285	0.258312	0.235646	0.306428	0.237529	0.272037	0.216708	0.191302	0.198045	0.192183	0.256613	0.235697	0.201767	0.233073	0.277818	0.202988		0.321179	0.277253	0.2735	0.314186	0.355878	0.275658	0.291234	0.230423	0.307291	0.280404	0.23661	0.266961	0.31957	0.226696	0.260457	0.334701		1.51442	1.49892	1.78973	1.44835	0.876749	0.7818	1.85995	1.02261	2.0093	1.42925	1.4953	1.26931	1.64927	1.1997	0.777942
21.967	0.269831	0.255711	0.240943	0.299354	0.261226	0.227559	0.225199	0.258693	0.253528	0.247734	0.272356	0.263968	0.249824	0.249375	0.184555	0.24103		0.246618	0.259601	0.275604	0.284087	0.330685	0.236474	0.298252	0.293228	0.274996	0.317805	0.287333	0.314919	0.300878	0.252426	0.284069	0.336857		1.77764	1.52766	1.97661	1.3428	0.872079	0.66305	1.57698	0.84866	1.93788	1.53726	1.45155	1.15209	1.7228	1.23795	0.794101
22.973	0.285923	0.234573	0.286983	0.337402	0.21842	0.223642	0.179506	0.183748	0.231013	0.275387	0.240875	0.174895	0.237925	0.20722	0.25535	0.183166		0.240647	0.273754	0.341039	0.307906	0.317405	0.325742	0.298991	0.264187	0.316396	0.293366	0.32033	0.274813	0.238352	0.254668	0.266397	0.353814		1.77019	1.39008	1.91318	1.43189	1.10112	0.815029	1.74217	1.03019	1.91734	1.5899	1.28528	1.29356	1.56233	1.18169	0.806858
23.973	0.207217	0.272963	0.265787	0.248058	0.275406	0.251218	0.200591	0.228698	0.195875	0.270958	0.216138	0.227195	0.184998	0.237886	0.196605	0.240206		0.25574	0.231504	0.319272	0.27174	0.29622	0.324523	0.23492	0.278338	0.314935	0.290711	0.266201	0.250201	0.259614	0.237494	0.275545	0.388014		1.63167	1.45779	1.69163	1.54244	1.05993	0.757452	1.53922	0.808764	1.82151	1.35588	1.27394	1.11219	1.75296	1.02099	0.882448
24.974	0.265818	0.275167	0.214324	0.324312	0.229019	0.254013	0.228809	0.266962	0.18905	0.198667	0.284414	0.267792	0.249547	0.263873	0.240811	0.224162		0.297857	0.305984	0.335866	0.364449	0.318445	0.27128	0.26189	0.294389	0.288043	0.331429	0.257963	0.259548	0.294255	0.238774	0.30274	0.382422		1.58403	1.52889	1.91562	1.54692	0.914086	0.619646	1.57772	0.86888	2.01435	1.54008	1.49935	1.31206	1.67819	1.07116	0.8275
25.974	0.236496	0.270478	0.290026	0.319522	0.290732	0.289175	0.17945	0.261637	0.230843	0.219381	0.234217	0.207669	0.193241	0.197136	0.197028	0.230463		0.251038	0.306189	0.270695	0.344273	0.358355	0.261759	0.290173	0.243472	0.247214	0.279611	0.263545	0.297516	0.288608	0.222894	0.275235	0.396814		1.7155	1.62592	1.78547	1.30112	0.838931	0.853143	1.68288	0.884807	2.02386	1.41557	1.34086	1.13531	1.55064	1.18067	0.779516
26.974	0.267641	0.230117	0.218719	0.251842	0.195098	0.277641	0.182028	0.2688	0.239083	0.206561	0.193771	0.224354	0.232293	0.168736	0.205267	0.253386		0.326258	0.248891	0.331838	0.311161	0.294734	0.231563	0.287991	0.23489	0.259138	0.276839	0.31132	0.23564	0.307103	0.262762	0.265364	0.461057		1.59351	1.39545	1.91308	1.38855	1.02277	0.774081	1.60537	1.00139	1.855	1.4523	1.45716	1.16838	1.50647	1.27566	0.726192
27.974	0.220449	0.263133	0.291911	0.250441	0.264655	0.255432	0.212103	0.231247	0.240989	0.277638	0.288311	0.193007	0.220441	0.242067	0.226651	0.271543		0.323625	0.305605	0.331871	0.347064	0.348478	0.251555	0.234266	0.254266	0.252767	0.271361	0.28911	0.259969	0.325901	0.22944	0.265225	0.348858		1.64795	1.60878	1.97509	1.36839	1.10104	0.75209	1.53787	0.77492	1.97129	1.31165	1.45428	1.17957	1.52059	1.04356	0.886346
28.974	0.292086	0.299277	0.272362	0.33863	0.279459	0.23311	0.173243	0.17979	0.240319	0.251013	0.22481	0.171969	0.208063	0.173051	0.241328	0.215871		0.240345	0.316006	0.338852	0.298986	0.366617	0.259748	0.259639	0.288306	0.300328	0.283039	0.280999	0.250407	0.26886	0.297558	0.220678	0.39215		1.48303	1.57267	1.93874	1.51404	0.926223	0.708953	1.58623	1.03379	1.94721	1.48048	1.25677	1.18903	1.49734	1.22508	0.926851
29.974	0.207472	0.233335	0.309136	0.309858	0.239742	0.210626	0.198367	0.224254	0.220386	0.23669	0.205878	0.26436	0.228086	0.21297	0.272945	0.269236		0.290617	0.272591	0.25281	0.35432	0.317237	0.324408	0.237955	0.302101	0.312938	0.34767	0.305895	0.25155	0.24793	0.261894	0.23083	0.45355		1.59697	1.5897	1.84	1.32303	0.866649	0.590361	1.70944	0.746002	1.8442	1.492	1.37325	1.12329	1.55734	1.08971	0.843295
30.974	0.254409	0.240315	0.215484	0.281044	0.243467	0.22086	0.248206	0.226784	0.196847	0.226227	0.247381	0.231543	0.205684	0.180049	0.182314	0.211915		0.272125	0.261854	0.295566	0.341918	0.320079	0.239587	0.294033	0.290792	0.294194	0.312539	0.240554	0.308699	0.296796	0.215199	0.285376	0.446052		1.53315	1.37758	1.78879	1.4006	1.06618	0.752294	1.67394	1.03152	1.91244	1.53629	1.43653	1.31943	1.46299	1.26537	0.91877
31.974	0.247261	0.263361	0.241208	0.3187	0.269352	0.302626	0.230671	0.256332	0.22833	0.270136	0.226833	0.211961	0.18787	0.224348	0.277884	0.230022		0.275768	0.242245	0.323517	0.363456	0.298084	0.317106	0.28365	0.3006	0.306791	0.314523	0.231418	0.265997	0.317057	0.260408	0.257743	0.437981		1.66948	1.40365	1.85832	1.55228	1.04188	0.780236	1.58996	0.796037	1.7696	1.46042	1.35938	1.07531	1.71534	0.996733	0.793844
32.974	0.243075	0.284368	0.266319	0.266421	0.236414	0.21621	0.265908	0.199025	0.263552	0.24492	0.217093	0.222048	0.212125	0.252837	0.194136	0.203809		0.318273	0.269594	0.312206	0.307156	0.373091	0.253555	0.253491	0.295057	0.290848	0.254576	0.292729	0.262034	0.254653	0.222786	0.232453	0.463284		1.68026	1.53789	1.81605	1.30594	0.993407	0.704804	1.84495	0.756481	1.74164	1.42188	1.26063	1.09801	1.57124	1.19416	0.768106
33.974	0.257209	0.260789	0.306661	0.311009	0.227711	0.283467	0.235247	0.249506	0.236442	0.24847	0.268906	0.196456	0.250206	0.261779	0.215603	0.201225		0.308482	0.323595	0.334026	0.358445	0.375768	0.245861	0.268294	0.242891	0.267853	0.312251	0.278618	0.301493	0.248473	0.211865	0.255857	0.467519		1.49999	1.45182	1.96456	1.4616	0.885948	0.716356	1.73589	0.972457	2.01375	1.53802	1.39702	1.12076	1.56368	1.17603	0.755336
34.974	0.216513	0.28973	0.260717	0.295896	0.259208	0.269662	0.224428	0.251707	0.187433	0.203373	0.276268	0.228909	0.193293	0.213342	0.195571	0.27202		0.283527	0.287875	0.311885	0.335638	0.358924	0.310713	0.25503	0.286979	0.305885	0.333533	0.233876	0.255183	0.27554	0.263015	0.314141	0.454766		1.45924	1.62722	1.76793	1.33496	0.936588	0.614375	1.79045	0.887968	1.7237	1.52996	1.34151	1.26573	1.69	1.12097	0.633718
35.983	0.272053	0.2357	0.297474	0.305638	0.213255	0.282368	0.188124	0.204806	0.200135	0.201181	0.198842	0.232661	0.17377	0.224506	0.182314	0.257589		0.321539	0.23772	0.338483	0.266655	0.382982	0.29845	0.241357	0.248431	0.328436	0.254	0.313937	0.238963	0.256551	0.264868	0.228907	0.484396		1.61213	1.53654	1.85291	1.4379	0.859631	0.691442	1.64787	0.780069	1.94068	1.59809	1.2149	1.1025	1.56212	1.05267	0.675538
37.018	0.200569	0.223763	0.224838	0.270102	0.291056	0.301942	0.219724	0.209358	0.241333	0.225939	0.193719	0.218918	0.189161	0.171915	0.20673	0.192171		0.271884	0.319766	0.285284	0.288574	0.298612	0.274268	0.259793	0.259202	0.245628	0.343379	0.290146	0.298296	0.253147	0.298832	0.27637	0.473475		1.68291	1.49429	1.98711	1.39842	1.02864	0.670011	1.62266	0.953682	1.83731	1.51246	1.2583	1.30974	1.54896	1.08883	0.779258
38.043	0.216852	0.296898	0.248974	0.298773	0.222748	0.26413	0.175218	0.225999	0.181012	0.276954	0.260416	0.265751	0.21237	0.185496	0.20958	0.234836		0.253074	0.309553	0.262421	0.310643	0.329647	0.289588	0.265133	0.264432	0.290656	0.330932	0.284436	0.307546	0.272228	0.29992	0.252445	0.51399		1.42021	1.55394	1.78472	1.4556	1.04908	0.84333	1.70331	0.817614	1.83705	1.33308	1.25237	1.17551	1.46568	1.13494	0.931213
39.064	0.275237	0.26331	0.303209	0.283873	0.284989	0.252174	0.226189	0.209918	0.23703	0.278423	0.274184	0.191754	0.224546	0.259005	0.203344	0.178491		0.257583	0.236287	0.264084	0.309029	0.369054	0.263635	0.287468	0.312049	0.327583	0.301537	0.27695	0.248917	0.30231	0.282701	0.287732	0.432287		1.67404	1.70608	1.91313	1.43072	1.02911	0.885768	1.78623	0.781122	2.00623	1.42842	1.34458	1.26983	1.61261	1.23548	0.660172
40.064	0.250916	0.283195	0.273953	0.241547	0.291875	0.258391	0.245366	0.24699	0.24633	0.220262	0.202319	0.206112	0.206023	0.229772	0.211744	0.215702		0.275886	0.267569	0.290712	0.295471	0.371124	0.249037	0.265738	0.293872	0.260852	0.311418	0.261341	0.330506	0.23379	0.298074	0.259034	0.460713		1.63112	1.66428	1.85648	1.33714	0.856973	0.67751	1.80558	0.785689	1.85312	1.57762	1.37231	1.36734	1.72149	1.29493	0.728967
41.064	0.2575	0.310303	0.309045	0.292823	0.255944	0.217934	0.180608	0.239736	0.216647	0.247511	0.238647	0.219703	0.250299	0.208946	0.230554	0.270557		0.279459	0.285585	0.272557	0.298713	0.30156	0.276607	0.277053	0.28072	0.245674	0.294654	0.294267	0.253893	0.314258	0.249936	0.237879	0.508411		1.57935	1.53748	1.90967	1.55126	0.968983	0.593051	1.73498	0.761296	1.94282	1.32689	1.21102	1.11913	1.49804	1.28867	0.680255
42.064	0.278779	0.215184	0.228231	0.328497	0.209879	0.265927	0.240454	0.199629	0.222093	0.200074	0.222337	0.207812	0.17429	0.268196	0.208854	0.252682		0.277141	0.264338	0.303098	0.360855	0.309793	0.250902	0.243508	0.261226	0.252563	0.319648	0.255462	0.275787	0.289866	0.230555	0.242025	0.538501		1.39925	1.72803	1.7075	1.4761	0.974203	0.792396	1.60234	0.887644	1.92116	1.37746	1.49433	1.12255	1.48291	1.09518	0.879591
43.065	0.270468	0.313043	0.256468	0.337987	0.287122	0.238107	0.264746	0.200844	0.190308	0.280897	0.238697	0.18378	0.246737	0.230481	0.235419	0.215115		0.246001	0.298378	0.243241	0.348728	0.323028	0.231258	0.27599	0.307064	0.32305	0.244702	0.24766	0.238536	0.31455	0.211562	0.260339	0.510128		1.53773	1.56921	1.97451	1.59906	1.02339	0.625554	1.60186	0.794113	1.93672	1.51862	1.34818	1.22084	1.50482	1.26936	0.890764
44.073	0.270773	0.280346	0.226347	0.266948	0.295284	0.301065	0.206933	0.180782	0.225482	0.279722	0.19274	0.224344	0.182588	0.241278	0.211264	0.27735		0.312487	0.304345	0.29139	0.347822	0.359356	0.252831	0.267057	0.289161	0.342828	0.300063	0.303683	0.252445	0.249052	0.30499	0.266135	0.486172		1.42081	1.57534	1.77562	1.60284	0.918882	0.710593	1.72281	0.866998	1.89746	1.37157	1.45526	1.10631	1.4995	1.1573	0.74928
45.085	0.287512	0.224318	0.221093	0.324683	0.286945	0.285145	0.265552	0.219269	0.217676	0.249596	0.244758	0.208657	0.254411	0.220149	0.251905	0.187355		0.296455	0.262137	0.24843	0.269879	0.375486	0.306385	0.230585	0.254969	0.304402	0.310585	0.311979	0.307834	0.254163	0.227918	0.256598	0.513518		1.68658	1.58566	1.81544	1.57695	0.922719	0.693466	1.74374	0.84344	1.78019	1.32364	1.36842	1.23416	1.53167	1.07233	0.850059
46.092	0.22971	0.300309	0.30674	0.310976	0.298187	0.244877	0.220858	0.248637	0.212146	0.282347	0.213045	0.218635	0.168786	0.255661	0.247819	0.227587		0.297523	0.274279	0.255704	0.309848	0.348166	0.305763	0.234608	0.220559	0.289237	0.260705	0.281039	0.308319	0.264751	0.290311	0.253303	0.568957		1.61159	1.53115	1.82824	1.50742	1.01122	0.726213	1.56762	0.936684	1.9899	1.34849	1.33285	1.32188	1.5678	1.03193	0.812786
47.094	0.278378	0.284802	0.223741	0.311914	0.202508	0.20657	0.198801	0.173788	0.177695	0.27014	0.231161	0.25903	0.229726	0.176579	0.185241	0.261359		0.335621	0.29536	0.296487	0.302976	0.30595	0.313989	0.234077	0.276143	0.247528	0.340019	0.27993	0.279567	0.250068	0.271881	0.304931	0.533165		1.63247	1.66421	1.82992	1.47807	0.850128	0.755235	1.65415	0.878112	1.7822	1.34604	1.24054	1.11373	1.54246	1.30823	0.648131
48.094	0.25289	0.307517	0.225607	0.267579	0.246114	0.2434	0.217538	0.235638	0.252071	0.227339	0.191331	0.240683	0.221771	0.230099	0.238052	0.250409		0.295405	0.253849	0.296451	0.267227	0.306109	0.26231	0.235935	0.302452	0.306241	0.264223	0.256669	0.275373	0.242399	0.228591	0.290838	0.562531		1.64689	1.65483	1.92599	1.42073	0.992146	0.88045	1.7551	0.86756	1.99563	1.52386	1.43937	1.21907	1.50479	1.02923	0.688851
49.094	0.277682	0.278186	0.237191	0.308036	0.243806	0.254392	0.180212	0.234105	0.209407	0.23737	0.218236	0.189726	0.252284	0.267354	0.209015	0.19148		0.244999	0.321452	0.336983	0.272635	0.361969	0.253261	0.237342	0.299855	0.336747	0.325491	0.233544	0.237348	0.245206	0.253726	0.293044	0.610929		1.52928	1.71014	1.82292	1.46493	0.982244	0.820693	1.72842	0.912749	1.83354	1.49183	1.22385	1.31243	1.6487	1.15284	0.893799
50.106	0.27301	0.297638	0.227753	0.289727	0.281582	0.214719	0.262853	0.262794	0.21515	0.216352	0.200338	0.251236	0.215203	0.201876	0.198964	0.262481		0.331637	0.250998	0.257079	0.343145	0.354987	0.239451	0.281649	0.232784	0.245344	0.294421	0.268671	0.303412	0.256645	0.244417	0.232653	0.523994		1.61005	1.65836	1.9781	1.32838	0.847928	0.832682	1.51248	0.780272	2.00644	1.58964	1.3536	1.26175	1.67599	1.19774	0.735206
51.106	0.265317	0.259057	0.226897	0.43052	0.219404	0.211584	0.209369	0.180039	0.231622	0.187248	0.222281	0.253174	0.237315	0.255823	0.190341	0.25216		0.270587	0.30766	0.351225	0.273198	0.557209	0.32287	0.252869	0.231067	0.293197	0.266118	0.268737	0.282511	0.286316	0.241312	0.294811	0.53559		1.43921	1.51949	1.84317	1.39546	0.874462	0.853693	1.7801	0.922114	1.75484	1.53878	1.37086	1.29501	1.46215	1.29299	0.812274
52.106	0.294047	0.250741	0.264067	0.69658	0.206489	0.253798	0.258518	0.228558	0.199908	0.248781	0.241628	0.185536	0.195081	0.179415	0.214658	0.224581		0.637404	0.295351	0.838424	0.330037	1.26383	0.78324	0.258292	0.307747	0.337372	0.355264	0.266218	0.286818	0.3089	0.25345	0.317625	0.633477		1.63257	1.59754	1.83666	1.50571	1.04866	0.676117	1.48136	1.01585	1.85029	1.33378	1.50317	1.13373	1.71107	1.19861	0.920312
53.106	0.298871	0.242619	0.28934	0.809263	0.215974	0.281163	0.202394	0.166778	0.237093	0.217265	0.203337	0.18211	0.252806	0.183029	0.205502	0.263144		1.10976	0.394978	1.20299	0.59495	1.69091	1.01301	0.58291	0.312003	0.377862	0.353607	0.319888	0.381654	0.383901	0.25185	0.325831	0.605788		1.61629	1.53781	1.8578	1.52727	0.903289	0.845821	1.60629	0.836774	1.8935	1.47279	1.3469	1.38381	1.44601	1.21301	0.722571
54.106	0.313638	0.316375	0.231273	0.908055	0.287997	0.287065	0.257354	0.200079	0.258897	0.188116	0.286717	0.256278	0.234292	0.260367	0.242833	0.186773		1.44595	0.510191	1.43496	0.786624	1.80138	1.13477	0.918196	0.483059	0.669535	0.612426	0.364214	0.602688	0.494633	0.363773	0.414055	0.589076		1.596	1.77031	1.76584	1.3226	0.957194	0.763279	1.60357	0.866868	1.94855	1.50072	1.33303	1.32746	1.53054	1.23418	0.805744
55.106	0.263142	0.292387	0.238618	1.02972	0.204774	0.28325	0.201544	0.189254	0.187774	0.282142	0.1957	0.236065	0.183797	0.215002	0.219658	0.207885		1.63308	0.498629	1.70824	0.921468	1.85152	1.22835	1.0276	0.722607	0.832927	0.789124	0.415008	0.747615	0.71243	0.476449	0.517981	0.66408		1.64915	1.75328	1.95368	1.51711	1.07598	0.881839	1.46281	0.748234	1.92395	1.6371	1.37542	1.34274	1.65198	1.0842	0.644045
56.106	0.254714	0.272723	0.295295	1.16554	0.221697	0.256072	0.244153	0.251228	0.217238	0.246277	0.231234	0.21215	0.260293	0.224531	0.232175	0.233526		1.72293	0.592114	1.90533	1.06702	1.80789	1.26931	1.23094	0.913911	0.929423	0.99789	0.491635	0.928336	0.880401	0.698672	0.594721	0.724422		1.78773	1.79006	1.88502	1.48328	1.2308	0.82302	1.509	1.01117	1.96215	1.36495	1.27019	1.19444	1.52826	1.05804	0.815819
57.106	0.259058	0.233061	0.259336	1.33789	0.212906	0.297536	0.20811	0.229482	0.257593	0.25911	0.2793	0.206512	0.197188	0.184377	0.23392	0.237036		1.6959	0.584021	2.05264	1.08682	1.73845	1.21699	1.35541	1.05193	1.05336	1.20182	0.527832	1.02613	1.11764	0.960454	0.741857	0.727926		1.72434	1.66359	1.92676	1.49706	1.09749	0.694801	1.45799	1.0348	1.89844	1.59389	1.23786	1.25884	1.54396	1.11279	0.673542
58.106	0.311018	0.257882	0.230562	1.43271	0.25439	0.2212	0.302051	0.202127	0.24017	0.237306	0.212912	0.215473	0.207943	0.206214	0.190513	0.26188		1.60131	0.643595	2.01957	1.20542	1.69873	1.28483	1.42469	1.06772	1.09433	1.2205	0.649142	1.11218	1.23632	1.05262	0.983108	0.675097		1.76665	1.63844	1.87515	1.37524	1.18183	0.862514	1.59351	0.853418	1.89406	1.47645	1.45979	1.1736	1.72885	1.03433	0.695923
59.115	0.260188	0.332313	0.283382	1.45402	0.229786	0.223936	0.300268	0.240921	0.270665	0.267508	0.238449	0.216643	0.256697	0.234746	0.195247	0.201211		1.6138	0.628488	2.01083	1.21471	1.72184	1.264	1.48523	1.12693	1.07381	1.3111	0.758454	1.13744	1.26004	1.19054	1.0422	0.856478		1.77423	1.62307	1.7875	1.38969	1.30728	1.15345	1.64335	1.01831	1.76687	1.44998	1.24028	1.40097	1.50851	1.11527	0.788687
60.116	0.319668	0.248196	0.269726	1.47725	0.270958	0.242971	0.356148	0.244241	0.270777	0.192842	0.267004	0.2005	0.240743	0.259745	0.229381	0.193907		1.62584	0.702427	2.03721	1.26676	1.60455	1.20753	1.51666	1.11512	1.11531	1.35134	0.833824	1.2588	1.34542	1.17175	1.15568	0.948562		1.63863	1.55639	1.87904	1.57786	1.37404	1.38411	1.58991	0.795466	1.76279	1.62387	1.34975	1.165	1.46501	1.21339	0.674746
61.116	0.32842	0.279934	0.231801	1.49023	0.245191	0.240392	0.329108	0.259054	0.235025	0.213182	0.276109	0.273388	0.203446	0.238521	0.187944	0.196874		1.53899	0.756168	1.99997	1.23314	1.63216	1.26414	1.44769	1.082	1.0946	1.37346	0.865447	1.32659	1.39243	1.21142	1.12595	0.980623		1.82899	1.77523	1.98333	1.38018	1.44941	1.53916	1.60654	0.920894	2.06459	1.39495	1.50317	1.34076	1.74782	1.1147	0.844491
62.131	0.317901	0.299186	0.280188	1.48506	0.229424	0.275589	0.433431	0.197427	0.173811	0.241789	0.256393	0.2699	0.205035	0.234331	0.184315	0.197339		1.48641	0.794097	1.93772	1.16247	1.59841	1.25852	1.36691	1.03278	1.03339	1.33892	0.902121	1.25904	1.41066	1.26605	1.10958	0.953641		1.87994	1.80066	1.88982	1.51969	1.51744	1.66183	1.62114	0.94973	2.07901	1.41944	1.21766	1.23028	1.65822	1.12776	0.696142
63.131	0.247791	0.326055	0.2431	1.43558	0.273718	0.270273	0.471489	0.166736	0.193866	0.278634	0.212563	0.178054	0.209406	0.229557	0.255593	0.243882		1.44953	0.764643	1.87393	1.14592	1.58934	1.21095	1.37797	1.02566	1.02582	1.31099	0.960548	1.2581	1.47103	1.20669	1.1182	0.963793		1.698	1.61615	2.00836	1.60368	1.53742	1.68982	1.70707	1.02698	1.96984	1.68559	1.23092	1.30933	1.48769	1.08376	0.677809
64.131	0.300151	0.264828	0.25834	1.44724	0.235961	0.30895	0.52271	0.240843	0.207623	0.277364	0.30269	0.207191	0.226587	0.237914	0.205318	0.226013		1.46564	0.801686	1.89746	1.15786	1.57037	1.16284	1.37977	0.924912	1.08065	1.25033	1.01932	1.32113	1.5217	1.27559	1.04574	1.00712		1.79539	1.67686	1.83704	1.49139	1.39416	1.81743	1.79947	1.0198	1.81617	1.67734	1.45459	1.51556	1.46221	1.3055	0.91536
65.131	0.282409	0.296666	0.25981	1.46659	0.305363	0.306728	0.579904	0.215636	0.237595	0.237746	0.242901	0.269263	0.196673	0.255965	0.270677	0.225743		1.42884	0.796316	1.82101	1.18951	1.61468	1.21221	1.38541	0.860924	1.07572	1.32726	1.08554	1.36135	1.57687	1.22952	1.06227	0.952341		1.79236	1.53654	1.949	1.43344	1.51463	1.88939	1.67904	1.00819	1.89709	1.65748	1.41007	1.41319	1.68394	1.20028	0.796339
66.131	0.304867	0.314203	0.250179	1.43962	0.22479	0.24773	0.697145	0.201433	0.189217	0.265327	0.234738	0.211823	0.216773	0.190989	0.213147	0.209919		1.36186	0.794343	1.8663	1.14125	1.54589	1.23547	1.33227	0.86519	1.09325	1.32325	1.08434	1.35968	1.59017	1.18061	1.05135	1.00798		1.90092	1.62423	1.82614	1.63539	1.51495	1.90483	1.66095	0.904894	2.01978	1.5005	1.34864	1.48041	1.68608	1.1043	1.00341
67.131	0.283823	0.30939	0.248329	1.39299	0.294741	0.25433	0.781743	0.254661	0.215478	0.234739	0.262885	0.195952	0.245356	0.217203	0.269968	0.194075		1.37784	0.800937	1.83612	1.18735	1.51446	1.18448	1.38034	0.83689	1.03086	1.25031	1.13716	1.34487	1.55947	1.20242	0.978049	0.956821		1.86774	1.73659	1.86239	1.39765	1.48171	1.93477	1.62366	0.858472	1.81464	1.71531	1.46672	1.39366	1.55931	1.16756	1.13432
68.131	0.310236	0.286398	0.278368	1.45293	0.224998	0.332744	0.783625	0.262242	0.23191	0.270765	0.302537	0.283652	0.247629	0.206934	0.255549	0.180384		1.3315	0.82314	1.80054	1.14009	1.5901	1.14513	1.36128	0.800766	1.08144	1.27238	1.18077	1.31599	1.58653	1.14921	1.02714	0.992291		1.89899	1.71952	1.93807	1.63007	1.74738	2.05203	1.77923	1.09847	1.9414	1.47192	1.3815	1.60988	1.84119	1.04398	1.22105
69.131	0.248516	0.311546	0.282928	1.41871	0.26392	0.282994	0.825618	0.265794	0.210377	0.219783	0.310522	0.277643	0.220735	0.262161	0.27474	0.204255		1.32405	0.832754	1.82765	1.17114	1.56409	1.1311	1.38141	0.79566	1.09797	1.22305	1.2126	1.29334	1.5459	1.14711	1.01712	0.968124		1.7965	1.56692	1.91381	1.46175	1.71305	1.91549	1.75899	1.05139	1.98852	1.47032	1.43367	1.65766	1.84501	1.30295	1.27051
70.132	0.236437	0.314575	0.327515	1.41465	0.30969	0.345928	0.943943	0.262283	0.235941	0.210773	0.241197	0.213855	0.221459	0.193015	0.224109	0.19862		1.31121	0.830718	1.74453	1.11592	1.55931	1.13274	1.34034	0.799784	1.11165	1.26897	1.29074	1.26272	1.54033	1.1589	0.954296	1.0163		1.90881	1.53855	1.7971	1.65554	1.67997	2.13747	1.80774	1.10071	1.97502	1.66304	1.43262	1.61923	1.91421	1.21575	1.26618
71.14	0.312743	0.310779	0.290963	1.46454	0.236531	0.341458	0.963508	0.179462	0.254514	0.250331	0.303174	0.218373	0.206967	0.240461	0.272222	0.192438		1.30073	0.777221	1.73411	1.0853	1.55375	1.1197	1.37873	0.81174	1.22715	1.19477	1.30481	1.32354	1.58829	1.02944	0.917719	1.01644		1.89244	1.52673	1.99078	1.57251	1.54389	2.09646	1.66704	1.12288	2.05876	1.69107	1.33907	1.48623	1.90971	1.22664	1.55328
72.14	0.26939	0.28681	0.320575	1.39865	0.271216	0.301958	0.982111	0.226169	0.222929	0.198343	0.23943	0.221926	0.236148	0.240397	0.282939	0.190386		1.28677	0.835949	1.66247	1.09676	1.49702	1.141	1.34635	0.821932	1.20724	1.28865	1.37866	1.28667	1.52854	1.08446	0.982074	0.990953		1.93941	1.70179	1.93299	1.67304	1.72871	2.14627	1.62478	0.945274	1.9091	1.58314	1.34633	1.67039	1.83974	1.1741	1.55918
73.14	0.326769	0.276864	0.30222	1.4698	0.308273	0.27279	1.09398	0.199348	0.237592	0.215971	0.279389	0.220188	0.220516	0.255619	0.275528	0.226928		1.20797	0.799966	1.61091	1.11515	1.509	1.10834	1.33322	0.746022	1.17697	1.23991	1.34412	1.21672	1.57621	1.00808	0.94742	0.959414		1.89774	1.70994	1.76685	1.48086	1.68938	2.11349	1.85794	1.04759	2.04186	1.74461	1.46007	1.59272	1.75539	1.10311	1.43169
74.14	0.267844	0.297263	0.263403	1.3974	0.294399	0.335094	1.07862	0.214399	0.266981	0.24116	0.26035	0.251515	0.229486	0.209819	0.195881	0.205909		1.26685	0.794565	1.66907	1.17048	1.53646	1.13933	1.33022	0.731236	1.13411	1.26478	1.37221	1.27016	1.52819	0.967427	0.926154	0.981447		1.72115	1.56282	1.77098	1.68716	1.71342	2.15885	1.76243	1.04114	1.93	1.74869	1.44669	1.73444	1.89477	1.24955	1.56372
75.14	0.230648	0.322086	0.268378	1.40721	0.254152	0.281625	1.13341	0.181004	0.27149	0.260183	0.279777	0.247818	0.182211	0.211824	0.248249	0.267561		1.23228	0.803416	1.65706	1.15353	1.48405	1.12495	1.3661	0.802643	1.10737	1.23319	1.33348	1.25807	1.51278	0.948078	0.890221	0.951035		1.73061	1.67492	1.78064	1.62022	1.65104	2.11015	1.71136	0.935097	1.90044	1.49814	1.34745	1.7025	1.87215	1.26685	1.42135
76.14	0.311008	0.25681	0.309337	1.44465	0.259712	0.325312	1.25566	0.219173	0.212707	0.240556	0.274417	0.271921	0.193999	0.175885	0.190863	0.261454		1.20126	0.849241	1.61581	1.16013	1.46813	1.11487	1.36614	0.733903	1.08183	1.18949	1.39824	1.19635	1.48533	0.926592	0.883299	0.972168		1.96949	1.68229	1.89949	1.67267	1.72623	1.99033	1.8135	0.893613	1.9289	1.59628	1.48935	1.75343	1.69874	1.25224	1.50741
77.14	0.23039	0.287914	0.27004	1.45517	0.286698	0.368448	1.2407	0.175611	0.28257	0.279378	0.34915	0.271726	0.204349	0.171879	0.235175	0.236187		1.20918	0.823734	1.58312	1.10341	1.48689	1.08757	1.34787	0.766691	1.0671	1.22989	1.34938	1.17159	1.4759	0.895841	0.83951	1.01587		1.9103	1.59629	1.8689	1.62619	1.75546	2.1205	1.9468	1.17874	1.99653	1.78897	1.42389	1.71472	1.86639	1.11574	1.44893
78.14	0.302276	0.260542	0.242176	1.40422	0.288007	0.364151	1.23299	0.181989	0.212051	0.267007	0.34286	0.295807	0.202703	0.25438	0.218245	0.22311		1.24049	0.774798	1.50974	1.14941	1.50893	1.08457	1.40104	0.775931	1.09319	1.16127	1.35755	1.19915	1.40977	0.894539	0.833006	1.06353		1.96674	1.67504	1.99041	1.60927	1.80748	2.04629	2.0026	0.944012	1.94698	1.59763	1.30105	1.5351	1.77535	1.25859	1.31283
79.14	0.248457	0.26223	0.323923	1.39613	0.285849	0.32585	1.24209	0.264716	0.269819	0.230853	0.357933	0.292211	0.177485	0.218674	0.267359	0.213005		1.172	0.808458	1.53761	1.09584	1.43819	1.14201	1.38582	0.74716	1.05178	1.11542	1.3461	1.14234	1.4198	0.815863	0.861781	1.05661		1.79718	1.55227	1.93564	1.52189	1.88848	2.30967	2.02137	0.952561	1.82534	1.5545	1.24431	1.80927	1.76018	1.20428	1.27182
80.141	0.274678	0.278317	0.237619	1.40656	0.252952	0.382511	1.31747	0.200875	0.210372	0.229925	0.365839	0.256287	0.24605	0.235271	0.18989	0.247145		1.21212	0.73787	1.57357	1.18098	1.44113	1.1251	1.42545	0.805537	1.09956	1.14906	1.31728	1.16822	1.40588	0.862496	0.857172	1.02213		1.88578	1.61046	1.8212	1.55916	1.82143	2.17205	1.96571	1.0593	1.85698	1.62532	1.3995	1.76087	1.83473	1.10202	1.39511
81.141	0.287388	0.270541	0.290404	1.4845	0.270484	0.292255	1.31401	0.209211	0.284527	0.194965	0.310447	0.279872	0.181627	0.241511	0.227143	0.255642		1.21487	0.763261	1.49935	1.15095	1.44421	1.10266	1.38038	0.763352	1.07077	1.16224	1.35891	1.14259	1.36463	0.810675	0.884488	0.952306		1.94043	1.61379	1.82761	1.57176	1.77465	2.10778	1.98305	1.01781	2.00144	1.5799	1.2785	1.60082	1.8461	1.12451	1.48743
82.141	0.311837	0.274747	0.283946	1.45081	0.241129	0.369999	1.25314	0.250097	0.214791	0.200259	0.277032	0.265205	0.220398	0.211516	0.283691	0.233359		1.17792	0.793959	1.50268	1.17004	1.4512	1.15236	1.34363	0.740032	1.09587	1.17393	1.29115	1.08191	1.41029	0.779876	0.85995	0.992975		1.90232	1.63023	2.05078	1.50706	1.70324	2.21028	1.94137	1.04067	1.94993	1.5489	1.31765	1.85619	2.00453	1.22259	1.49184
83.142	0.30401	0.328206	0.296106	1.41091	0.261536	0.364447	1.26781	0.182501	0.281505	0.231113	0.275782	0.232012	0.19626	0.269307	0.205735	0.199908		1.14978	0.791142	1.48231	1.13703	1.48267	1.10227	1.4287	0.70791	1.03812	1.14787	1.34375	1.13692	1.29365	0.806897	0.883514	1.00357		2.02832	1.71971	2.04139	1.70233	1.75099	2.17764	1.81085	1.08479	1.94818	1.68485	1.48925	1.80737	1.75621	1.36537	1.47061
84.142	0.27743	0.247933	0.259576	1.42192	0.222541	0.33483	1.36069	0.180631	0.258397	0.247579	0.346698	0.217702	0.264757	0.185614	0.225943	0.248006		1.10049	0.781237	1.47402	1.15422	1.47226	1.05524	1.34083	0.719144	1.05481	1.1259	1.31578	1.04531	1.34172	0.820618	0.822882	1.02308		2.0188	1.73894	1.94854	1.65515	1.71949	2.35665	2.08831	1.01888	1.90142	1.85858	1.40825	1.57862	1.91131	1.40455	1.46198
85.143	0.29829	0.262546	0.302843	1.48483	0.255785	0.380951	1.32815	0.192079	0.22594	0.254927	0.301937	0.3039	0.231908	0.225942	0.27966	0.235238		1.10998	0.7539	1.37887	1.16055	1.42287	1.01933	1.37693	0.712665	1.05	1.15063	1.32208	1.10669	1.26073	0.786796	0.892925	0.989888		1.9643	1.57779	1.89845	1.49172	1.84223	2.39496	1.99025	1.07824	2.0289	1.84394	1.51286	1.68512	2.03293	1.16537	1.23865
86.143	0.290875	0.281403	0.2847	1.41569	0.28733	0.403386	1.34515	0.199671	0.256567	0.216685	0.302542	0.264092	0.270206	0.22298	0.280256	0.262937		1.15235	0.71554	1.43796	1.12587	1.39063	1.05203	1.38715	0.770916	1.06223	1.11752	1.29559	1.03925	1.33044	0.768372	0.841646	0.967471		1.93701	1.69403	2.0831	1.58076	1.78807	2.41669	2.00935	1.02674	2.07244	1.83967	1.29306	1.70036	1.93234	1.40767	1.49493
87.145	0.27478	0.293225	0.246765	1.40765	0.317696	0.309251	1.3652	0.252373	0.201915	0.22553	0.328022	0.290956	0.226501	0.232227	0.205681	0.203442		1.13731	0.741064	1.44909	1.19546	1.39086	1.05857	1.35968	0.712281	1.05857	1.17325	1.2384	1.06884	1.3279	0.758198	0.873362	1.10006		2.10878	1.84331	1.90134	1.58304	1.64833	2.35997	2.13655	1.11914	1.86058	1.69472	1.27037	1.85655	1.83516	1.19531	1.2417
88.145	0.246653	0.313423	0.291804	1.45948	0.315011	0.39066	1.45215	0.267804	0.252487	0.289481	0.295926	0.29151	0.231177	0.231345	0.24646	0.229626		1.14248	0.692137	1.36107	1.16557	1.34399	1.04191	1.41403	0.764843	1.0616	1.11798	1.26753	1.0212	1.21616	0.797043	0.893925	1.0106		2.1114	1.83259	1.91031	1.61	1.73228	2.28471	2.06633	1.17036	2.11737	1.68028	1.41705	1.6953	1.88375	1.16196	1.42554
89.146	0.322782	0.288987	0.297369	1.47143	0.286691	0.321707	1.44953	0.237249	0.214286	0.286779	0.378057	0.275322	0.261914	0.179603	0.2222	0.2499		1.13189	0.707771	1.35309	1.19601	1.36926	1.02193	1.4331	0.711758	1.04947	1.1475	1.30971	1.05574	1.2193	0.761892	0.870433	1.05722		1.87362	1.76175	2.05219	1.69919	1.59753	2.30071	1.94202	1.16535	1.86058	1.71851	1.35403	1.84526	1.85113	1.39431	1.48977
90.146	0.320733	0.238317	0.279288	1.48811	0.25202	0.38263	1.48342	0.2181	0.280319	0.285079	0.354901	0.32477	0.234327	0.195582	0.193089	0.183227		1.15917	0.699496	1.39799	1.14201	1.38494	1.08879	1.39468	0.765506	1.04048	1.16617	1.25193	0.975848	1.23019	0.752203	0.825249	0.998423		1.89913	1.70412	1.94134	1.5716	1.75236	2.48605	2.14126	0.917469	1.94631	1.80019	1.4495	1.88114	1.90044	1.26761	1.49231
91.147	0.325271	0.316551	0.241497	1.42375	0.326422	0.337672	1.44063	0.190198	0.226779	0.194723	0.367485	0.262989	0.241497	0.244989	0.223579	0.219512		1.10029	0.745925	1.34774	1.18893	1.38482	1.02111	1.37976	0.711779	1.07781	1.1805	1.2146	1.03002	1.20763	0.767967	0.831393	1.0769		1.90011	1.62604	2.02028	1.66973	1.65213	2.46615	2.12635	1.14976	1.8911	1.84856	1.38124	1.7015	2.05502	1.12972	1.2751
92.147	0.342843	0.269335	0.248821	1.49153	0.242371	0.412692	1.46721	0.270257	0.294883	0.255602	0.325907	0.280272	0.275358	0.228659	0.226678	0.267702		1.10926	0.723975	1.33691	1.1115	1.39722	1.04652	1.39299	0.750673	1.02473	1.10288	1.19165	1.05106	1.23279	0.762816	0.814816	1.07758		2.07207	1.78773	1.98084	1.67159	1.84607	2.44166	1.87323	1.13558	2.02898	1.85198	1.49016	1.67063	1.85086	1.21476	1.43194
93.149	0.311627	0.260663	0.288149	1.47776	0.231782	0.368517	1.45528	0.203709	0.220418	0.279699	0.392534	0.304865	0.215793	0.178028	0.21969	0.27384		1.13638	0.724401	1.39613	1.19658	1.40367	1.05893	1.35361	0.721293	1.094	1.16056	1.22961	0.973533	1.17989	0.802944	0.88174	1.01824		2.0912	1.62554	1.85952	1.63861	1.8835	2.52482	2.14591	1.20972	1.91676	1.87977	1.40798	1.9361	1.86078	1.25855	1.38208
94.149	0.328002	0.266958	0.302564	1.49192	0.231204	0.417228	1.52787	0.260543	0.249548	0.22348	0.391361	0.345513	0.241797	0.247831	0.209214	0.277478		1.16289	0.688011	1.36827	1.15046	1.36149	1.05677	1.39232	0.752725	1.0454	1.06848	1.13655	1.00107	1.19839	0.736359	0.900097	1.05341		2.15361	1.71998	1.86791	1.70871	1.64873	2.42393	1.99137	1.19485	2.13568	1.84946	1.43302	1.72393	1.76687	1.32324	1.35658
95.152	0.291944	0.245527	0.269171	1.44462	0.29177	0.390831	1.50631	0.258976	0.243442	0.26791	0.323767	0.331849	0.179679	0.252596	0.261035	0.229038		1.19496	0.741799	1.32893	1.19299	1.37649	1.0439	1.39177	0.782791	1.10278	1.07971	1.22291	0.997182	1.14745	0.817149	0.837019	1.06908		2.05786	1.78883	1.9014	1.54231	1.80275	2.47727	2.10216	1.00264	1.85278	1.81251	1.5108	1.77454	1.98498	1.40825	1.4613
96.152	0.256543	0.320371	0.320509	1.40988	0.300011	0.387357	1.49878	0.25512	0.28915	0.276525	0.335811	0.337431	0.231495	0.212717	0.251765	0.284427		1.14971	0.716985	1.37808	1.14986	1.36811	1.06474	1.40498	0.784964	1.07219	1.11142	1.16437	1.00359	1.16352	0.817633	0.892481	1.08783		2.1081	1.77203	2.05395	1.74468	1.69484	2.41191	1.88198	1.1007	2.13629	1.67444	1.42843	1.69037	1.85855	1.33282	1.51264
97.156	0.291177	0.316918	0.290109	1.42471	0.261283	0.33854	1.41081	0.276432	0.263185	0.19766	0.406127	0.272371	0.216422	0.200206	0.235637	0.26165		1.13641	0.764782	1.38611	1.14749	1.41864	1.08259	1.36003	0.731506	1.10652	1.13798	1.15765	0.938535	1.12682	0.827485	0.911142	1.04322		1.91496	1.67086	2.00338	1.62283	1.76963	2.4501	2.15682	0.978455	2.11861	1.82782	1.30227	1.76297	1.88077	1.18229	1.25378
98.158	0.320883	0.3096	0.300486	1.41221	0.290327	0.344964	1.46588	0.254303	0.231539	0.231801	0.39012	0.269309	0.251654	0.191489	0.252695	0.235273		1.202	0.704187	1.32201	1.14526	1.40872	1.0882	1.3721	0.72583	1.03233	1.05005	1.17206	0.958712	1.08711	0.836456	0.907263	1.02623		2.01829	1.64977	1.93613	1.47703	1.82486	2.40089	2.17439	1.09923	2.09792	1.75564	1.54468	1.82088	2.02799	1.43605	1.36248
99.176	0.26524	0.231461	0.261841	1.46558	0.326085	0.396018	1.40067	0.252936	0.272789	0.283845	0.332597	0.296052	0.221452	0.26755	0.208263	0.196622		1.19123	0.734331	1.35651	1.18383	1.41797	1.07403	1.3525	0.705281	1.03691	1.09907	1.11531	0.96216	1.05466	0.843739	0.822667	1.04522		1.92391	1.6361	1.87046	1.52021	1.89392	2.34081	1.93083	1.22182	1.88222	1.74966	1.31741	1.88455	1.82973	1.20937	1.38545
100.179	0.310077	0.248727	0.285663	1.41231	0.27285	0.387012	1.46455	0.271912	0.251082	0.245942	0.320383	0.36718	0.195923	0.255955	0.282112	0.225367		1.15665	0.794686	1.37085	1.1589	1.40848	1.10577	1.38612	0.69412	1.03095	1.03325	1.0452	0.888589	1.11406	0.85847	0.831645	1.04943		1.89255	1.59768	1.97695	1.60123	1.8175	2.34674	2.17808	1.23161	2.12506	1.95007	1.44306	1.95029	1.85192	1.32558	1.41972
101.19	0.332696	0.286087	0.30311	1.48163	0.301993	0.390902	1.41054	0.213791	0.292244	0.247773	0.321144	0.358864	0.234734	0.208713	0.261716	0.219858		1.16314	0.810869	1.31911	1.25587	1.39112	1.09255	1.40509	0.756664	1.06079	1.0899	1.04989	0.93859	1.05679	0.850285	0.811301	1.09979		2.10494	1.79993	1.95058	1.64427	1.73507	2.58568	1.88386	0.972622	2.12217	1.80235	1.55194	1.95659	2.05324	1.31526	1.38423
102.191	0.315937	0.318169	0.328042	1.45376	0.268635	0.437458	1.34741	0.23008	0.259214	0.190803	0.349626	0.359048	0.206671	0.275531	0.298044	0.239109		1.14721	0.796791	1.31121	1.18389	1.37531	1.07537	1.38711	0.764822	1.10588	1.05116	1.02147	0.969982	1.07734	0.851054	0.812327	1.03597		2.10966	1.81839	1.79998	1.70025	1.64818	2.41591	1.97201	1.02688	2.11738	1.96993	1.56327	1.80375	1.84361	1.22208	1.51943
103.191	0.251658	0.235011	0.262018	1.48445	0.268788	0.389002	1.39852	0.253169	0.300124	0.263871	0.366379	0.341077	0.215744	0.250158	0.212179	0.220487		1.16157	0.782573	1.38042	1.26022	1.41923	1.04946	1.39155	0.743337	1.07852	1.02481	1.06402	0.949627	1.10939	0.808354	0.844433	1.10558		1.89261	1.8319	1.8332	1.57726	1.62651	2.35756	2.18125	1.19573	2.00649	1.95095	1.34817	1.92266	1.99456	1.28251	1.29482
104.192	0.266011	0.330857	0.268285	1.4376	0.240399	0.46217	1.35573	0.238958	0.316733	0.249116	0.409399	0.384516	0.258919	0.227411	0.220376	0.198027		1.16878	0.728384	1.39844	1.20341	1.4009	1.045	1.41708	0.732413	1.05411	1.0554	1.05905	0.934226	1.09446	0.821238	0.838572	1.07673		2.09175	1.66372	1.96878	1.62027	1.68617	2.40462	2.11032	1.13797	1.90922	1.80322	1.31292	1.75172	1.85719	1.38775	1.43367
105.192	0.298855	0.261831	0.249699	1.42492	0.269277	0.434634	1.36808	0.253359	0.310325	0.266801	0.393907	0.374007	0.234441	0.197354	0.217756	0.274428		1.19108	0.736447	1.40151	1.23373	1.40287	1.07386	1.38221	0.695567	1.03951	1.04589	0.992452	0.908266	0.997228	0.796804	0.82437	1.0483		1.94287	1.6639	2.01486	1.72852	1.79812	2.32092	1.9095	0.953697	2.01743	1.81022	1.45898	1.7891	1.75665	1.08572	1.46581
106.193	0.257777	0.27189	0.236395	1.47868	0.324828	0.425315	1.38449	0.253229	0.353072	0.196568	0.387376	0.361505	0.258904	0.246904	0.267123	0.267629		1.17275	0.79458	1.39508	1.18069	1.44074	1.05927	1.36524	0.705975	1.03402	1.05882	0.999099	0.893444	1.01392	0.801213	0.83347	1.0538		1.93595	1.64259	2.00033	1.54978	1.58948	2.48419	2.0948	1.15212	1.9275	1.74775	1.40028	1.98461	1.99015	1.21568	1.39767
107.193	0.288957	0.272747	0.262487	1.45266	0.305882	0.45866	1.39535	0.28246	0.3448	0.246799	0.414906	0.437291	0.193438	0.223057	0.230167	0.205182		1.20751	0.740388	1.36997	1.23908	1.4409	1.10763	1.42134	0.697505	1.0105	1.05406	0.945806	0.881088	1.06264	0.809289	0.829134	1.08133		2.06261	1.65102	1.90716	1.49515	1.75122	2.4272	1.93583	1.21217	1.93249	1.79744	1.45628	1.72218	2.02221	1.36451	1.40776
108.194	0.316018	0.267364	0.24215	1.43906	0.277116	0.442567	1.43479	0.232457	0.295265	0.234667	0.349475	0.375546	0.233777	0.213874	0.289063	0.240358		1.11801	0.789567	1.35959	1.20409	1.44154	1.13614	1.39384	0.780597	1.08151	1.02419	0.977931	0.902304	1.01522	0.783703	0.810254	1.17152		2.07806	1.73699	1.99126	1.64098	1.8832	2.32126	1.90846	1.17598	2.1013	1.75447	1.37382	1.81313	1.97657	1.18467	1.4487
109.195	0.264523	0.25141	0.27578	1.42559	0.30723	0.429339	1.38504	0.226334	0.35088	0.20978	0.415704	0.404636	0.231091	0.25342	0.310065	0.283878		1.11865	0.81739	1.36395	1.23796	1.44974	1.10568	1.4011	0.70446	1.06956	0.989635	0.906023	0.954065	1.04642	0.809259	0.819519	1.15189		1.87059	1.70799	1.98878	1.6533	1.65523	2.46537	2.18165	0.956252	2.01861	1.81783	1.46503	1.70515	1.99403	1.2607	1.54535
110.196	0.250404	0.268569	0.264454	1.43841	0.273675	0.438889	1.37006	0.278447	0.329115	0.229769	0.33963	0.407367	0.275189	0.220087	0.260153	0.26167		1.16356	0.731104	1.35613	1.17868	1.45719	1.06652	1.38623	0.772925	1.01145	1.00092	0.93222	0.852749	1.00168	0.793162	0.818767	1.14029		2.09547	1.84721	2.02588	1.4794	1.74105	2.44842	2.10557	1.15096	2.04072	1.99897	1.4575	1.92974	1.77712	1.38615	1.329
111.198	0.254111	0.307971	0.330305	1.50849	0.317976	0.390374	1.32608	0.239552	0.337008	0.224182	0.342057	0.405791	0.22033	0.177227	0.293718	0.289825		1.12842	0.761281	1.37132	1.25941	1.41717	1.06638	1.41042	0.698919	1.08129	1.0304	0.939778	0.953884	1.02417	0.808502	0.812899	1.10792		2.01762	1.66988	2.07294	1.73442	1.61666	2.3725	1.92762	1.02373	2.14887	2.0593	1.31545	1.83156	2.01052	1.47974	1.453
112.2	0.303103	0.292829	0.271248	1.47012	0.248839	0.418666	1.29737	0.236157	0.346488	0.221186	0.364631	0.48384	0.20155	0.247013	0.233942	0.237563		1.15001	0.781504	1.38483	1.29204	1.42543	1.08587	1.44879	0.70128	1.01497	0.995848	0.93899	0.958226	1.01864	0.789292	0.782015	1.14717		2.12905	1.79625	1.9389	1.67144	1.6208	2.34053	2.17813	1.07199	2.16692	2.03375	1.29933	1.88022	2.15103	1.26459	1.48488
113.73	0.292991	0.278567	0.311758	1.51623	0.26308	0.465272	1.2844	0.197971	0.285036	0.283226	0.330326	0.454952	0.221988	0.184112	0.241517	0.231515		1.13281	0.761062	1.36564	1.21454	1.3869	1.10999	1.40821	0.714303	1.03707	0.984809	0.908694	0.941281	1.01261	0.834708	0.806651	1.1071		2.08545	1.62108	2.09131	1.66554	1.6685	2.49635	2.00844	0.959989	2.03245	1.99548	1.30447	1.76186	1.90813	1.17621	1.30167
114.732	0.278311	0.294329	0.294267	1.52346	0.249693	0.425132	1.29464	0.206614	0.320996	0.20064	0.361302	0.483565	0.253865	0.229856	0.305079	0.192276		1.18971	0.783016	1.29069	1.2505	1.4261	1.0513	1.37882	0.753402	0.995561	1.00609	0.83888	0.933124	1.03957	0.821318	0.780098	1.07793		1.91403	1.76617	1.93423	1.7492	1.81703	2.41481	2.12394	1.1744	2.1851	2.07768	1.38178	1.88477	1.96261	1.41157	1.55071
115.734	0.268051	0.243249	0.330315	1.47434	0.330606	0.453587	1.3035	0.292145	0.303979	0.277897	0.336671	0.484708	0.239688	0.228375	0.305743	0.206198		1.11243	0.811523	1.37484	1.23585	1.42009	1.1503	1.43521	0.705509	1.08001	0.968619	0.855075	0.926807	1.04035	0.843102	0.791488	1.02761		1.96091	1.61236	1.96421	1.71361	1.72036	2.48977	2.1506	1.00779	2.08896	1.96402	1.36449	1.88722	1.76673	1.19162	1.32128
116.734	0.261624	0.30805	0.308242	1.51219	0.264977	0.432282	1.27686	0.296733	0.294486	0.247728	0.35166	0.522062	0.202705	0.246193	0.296696	0.248086		1.19893	0.741883	1.31484	1.28327	1.46355	1.0706	1.3919	0.715054	1.07207	0.989161	0.811305	0.898654	0.98811	0.832317	0.84111	1.07671		2.05891	1.82352	1.84808	1.73625	1.75932	2.41544	2.10446	1.24342	1.90373	1.9302	1.37816	1.98145	1.81796	1.27524	1.37525
117.735	0.276336	0.283112	0.270434	1.44595	0.247945	0.385803	1.20322	0.254294	0.315391	0.194988	0.391681	0.484244	0.26376	0.216535	0.267126	0.247063		1.1293	0.822296	1.38474	1.25502	1.45654	1.11279	1.35826	0.786278	1.05987	0.987867	0.785181	0.843274	0.991063	0.747713	0.776459	1.13608		2.01981	1.81404	2.04831	1.502	1.72841	2.55141	2.10408	1.1797	1.91744	2.01645	1.37779	1.67507	1.86888	1.42097	1.40596
118.735	0.305201	0.216506	0.262798	1.4892	0.28034	0.42252	1.22903	0.288206	0.357823	0.212225	0.340242	0.558057	0.210721	0.214495	0.273096	0.198257		1.18051	0.774919	1.32751	1.22763	1.40832	1.14569	1.44398	0.789951	1.01049	1.00837	0.826561	0.880515	0.987873	0.780602	0.810171	1.11261		2.08296	1.61288	2.08223	1.48981	1.61697	2.56821	1.96608	1.07907	2.07199	1.83606	1.54625	1.80725	1.98643	1.18299	1.46785
119.737	0.273265	0.232922	0.295578	1.53779	0.265748	0.419612	1.15735	0.26426	0.36926	0.210897	0.392593	0.495716	0.237734	0.223647	0.280668	0.294727		1.1476	0.734717	1.36912	1.21331	1.46764	1.08919	1.3403	0.703342	1.00768	1.01864	0.770664	0.927423	0.964931	0.784843	0.795636	1.11338		1.94067	1.63662	1.87955	1.51063	1.73477	2.46464	2.12951	1.11498	2.14975	2.01416	1.42582	1.80643	1.79402	1.25599	1.37962
120.737	0.285091	0.240033	0.307521	1.47238	0.285048	0.482914	1.20076	0.205995	0.344255	0.273402	0.372987	0.509573	0.282878	0.247464	0.26727	0.23711		1.14195	0.728556	1.36036	1.25414	1.38336	1.09742	1.39531	0.76899	1.06548	0.992383	0.78655	0.928978	0.949443	0.783878	0.84518	1.0792		1.82323	1.69295	1.88998	1.60678	1.65999	2.33263	2.0772	1.04025	2.17275	1.80221	1.30878	1.77834	2.01367	1.29623	1.39167
121.738	0.281581	0.290056	0.282458	1.53562	0.33535	0.472222	1.23992	0.300773	0.30352	0.253384	0.428945	0.530753	0.256206	0.252598	0.26722	0.284237		1.20099	0.734726	1.34024	1.23656	1.39674	1.08157	1.42254	0.69507	1.01886	1.01931	0.790407	0.861324	1.02073	0.79263	0.790641	1.08927		1.88191	1.84275	1.8214	1.62373	1.88487	2.49731	2.123	1.10597	2.11296	1.95769	1.4699	1.96305	2.01465	1.41746	1.54186
122.738	0.326602	0.29786	0.332712	1.50666	0.262032	0.436762	1.17581	0.254253	0.390918	0.252947	0.418102	0.561791	0.254799	0.22172	0.303042	0.202907		1.11665	0.785045	1.36729	1.24648	1.46244	1.07379	1.39295	0.715764	0.978914	0.997987	0.734795	0.925638	0.934248	0.728174	0.780538	1.14004		1.91373	1.74667	2.0019	1.6126	1.67888	2.48091	1.94118	1.21595	1.94482	2.05806	1.45248	1.87484	1.75185	1.39753	1.26321
123.739	0.346145	0.240955	0.268112	1.52303	0.258701	0.481014	1.22598	0.210083	0.331569	0.297564	0.388105	0.569103	0.20902	0.202716	0.249669	0.251912		1.20439	0.787693	1.29283	1.27548	1.4322	1.10119	1.41576	0.772339	1.00552	0.946284	0.808745	0.896107	0.955204	0.794419	0.761865	1.05433		1.81481	1.80985	1.87267	1.66236	1.8067	2.54659	2.19212	1.20794	2.07316	2.02224	1.35945	1.80307	1.85178	1.27382	1.48695
124.739	0.293484	0.244837	0.296309	1.4747	0.295334	0.43186	1.19079	0.282502	0.348052	0.271354	0.38807	0.609308	0.213964	0.217823	0.309965	0.236115		1.15303	0.833096	1.3123	1.26822	1.44161	1.1282	1.4221	0.748075	1.06594	0.954627	0.748605	0.832139	0.974509	0.820275	0.802263	1.11296		1.85581	1.68969	1.84964	1.51701	1.64264	2.33339	2.0515	1.00693	1.95634	1.84449	1.29794	1.83419	1.98293	1.40333	1.53266
125.741	0.332818	0.298127	0.248269	1.5109	0.286576	0.476438	1.18323	0.230237	0.343196	0.211193	0.432302	0.635984	0.188627	0.2152	0.299059	0.219145		1.21302	0.814144	1.33219	1.22804	1.39245	1.09223	1.36964	0.724198	1.06328	1.01822	0.814312	0.858827	0.979017	0.762257	0.794576	1.07482		2.06419	1.64559	1.91565	1.73739	1.85564	2.34304	2.21187	1.2447	2.08643	1.82478	1.36634	1.82963	1.80486	1.43364	1.50771
126.741	0.253016	0.218142	0.331824	1.55573	0.333995	0.489071	1.23118	0.288609	0.34457	0.26241	0.414109	0.644105	0.210938	0.252321	0.281652	0.281146		1.15112	0.792628	1.29943	1.30492	1.38842	1.12731	1.38073	0.707931	1.02279	0.970064	0.749889	0.868568	0.930188	0.758484	0.80272	1.07806		2.03266	1.63976	2.06641	1.47805	1.83118	2.33878	1.96387	1.22499	2.18199	1.94146	1.44549	1.7247	1.98669	1.36175	1.48179
127.742	0.295708	0.247796	0.258429	1.54514	0.282212	0.417273	1.22309	0.271838	0.332791	0.26606	0.417376	0.656304	0.212423	0.227876	0.283835	0.200952		1.13162	0.752477	1.35591	1.24302	1.38598	1.07624	1.34203	0.691588	1.02388	1.01474	0.742674	0.921604	1.01459	0.756574	0.776636	1.05505		1.82017	1.73844	1.89332	1.54222	1.64216	2.49355	2.15728	1.11439	1.90313	2.05404	1.40731	1.75712	1.83918	1.23044	1.47945
128.742	0.265705	0.294966	0.303148	1.55378	0.261314	0.467766	1.24343	0.239405	0.413974	0.267497	0.367702	0.648537	0.281089	0.241627	0.329402	0.212427		1.15928	0.756854	1.35938	1.30877	1.38005	1.1212	1.36124	0.72375	1.06384	0.924131	0.784533	0.867603	1.00986	0.766078	0.810327	1.11872		2.02519	1.69824	1.84481	1.61835	1.68886	2.46935	2.10069	1.2568	2.13599	2.08979	1.31313	1.85428	1.7624	1.30429	1.38693
129.744	0.268554	0.263628	0.282844	1.51294	0.27131	0.428198	1.17757	0.282068	0.365481	0.255678	0.417933	0.654004	0.271967	0.213098	0.264695	0.247739		1.1157	0.826451	1.31121	1.26401	1.33828	1.07502	1.34024	0.742193	1.00256	0.967396	0.773673	0.861054	0.983079	0.827062	0.792729	1.15712		1.96073	1.60905	1.91887	1.77687	1.80975	2.41262	1.9454	1.10913	2.14108	1.95031	1.50444	1.80369	1.7266	1.39027	1.51409
130.745	0.326099	0.287219	0.336531	1.53766	0.243041	0.410435	1.19074	0.240854	0.364107	0.264986	0.45109	0.623774	0.244219	0.180002	0.24273	0.246414		1.12617	0.759559	1.3632	1.24522	1.4238	1.04861	1.38012	0.770218	1.05502	0.953928	0.807564	0.927214	0.981162	0.815161	0.773365	1.09482		2.03255	1.55453	2.08805	1.71772	1.59527	2.36645	1.93378	1.12126	2.17957	2.06455	1.43717	1.85252	1.91337	1.40808	1.46628
131.746	0.318802	0.220777	0.296151	1.50011	0.267682	0.406215	1.26634	0.313713	0.329766	0.295435	0.367517	0.696893	0.211739	0.267985	0.246846	0.26314		1.12502	0.738713	1.37136	1.27267	1.3734	1.07676	1.40389	0.753867	1.0303	0.957085	0.833159	0.891206	0.991636	0.791043	0.767255	1.12422		1.85614	1.57739	1.9331	1.53175	1.64251	2.50577	2.12985	1.1705	1.9773	1.93908	1.53974	1.86216	1.75344	1.22989	1.53148
132.746	0.328103	0.301124	0.333291	1.54185	0.287014	0.500141	1.23618	0.295185	0.376678	0.239291	0.363517	0.713071	0.279643	0.202273	0.315676	0.257348		1.17679	0.740661	1.28292	1.29325	1.38123	1.08794	1.31597	0.683293	1.00066	0.937391	0.823917	0.859826	1.00703	0.830369	0.851976	1.08572		2.06507	1.59165	1.86029	1.68151	1.74235	2.48087	1.9851	1.13616	2.0892	1.97796	1.37601	1.81528	1.82828	1.4568	1.36608
133.747	0.340467	0.253908	0.300993	1.55901	0.326254	0.461323	1.25728	0.246995	0.346191	0.250851	0.373566	0.679923	0.26915	0.236098	0.336672	0.246335		1.16024	0.829543	1.32767	1.27629	1.33242	1.10941	1.39809	0.723651	0.990021	0.994263	0.837669	0.911276	1.03706	0.824322	0.777755	1.11788		1.88	1.68227	1.79663	1.73504	1.57846	2.39138	2.21091	1.07155	2.109	1.95315	1.4785	1.8688	1.89775	1.44793	1.40499
134.754	0.3195	0.251546	0.267037	1.58914	0.291363	0.437791	1.26437	0.222542	0.369266	0.219092	0.382071	0.718929	0.269332	0.26025	0.315133	0.279436		1.21361	0.76802	1.36288	1.23676	1.42343	1.06684	1.38192	0.76796	1.04912	0.958707	0.788602	0.874757	1.02255	0.783071	0.826003	1.14031		1.93792	1.8134	2.01094	1.67587	1.75226	2.45954	2.11016	1.07402	2.09253	1.84716	1.34282	1.88599	1.855	1.36519	1.5166
135.754	0.348525	0.254366	0.28631	1.56814	0.254492	0.482576	1.31878	0.300512	0.332083	0.201132	0.445944	0.704968	0.242785	0.195959	0.324412	0.210315		1.22537	0.730757	1.28138	1.27121	1.42323	1.08061	1.35565	0.669927	1.03901	0.971684	0.809463	0.945406	0.947152	0.809341	0.843163	1.09937		1.94451	1.63765	1.90793	1.5966	1.58284	2.4619	1.93502	1.03236	2.14041	2.02262	1.30489	1.97798	1.77601	1.24003	1.31898
136.754	0.31195	0.246813	0.249323	1.53026	0.310089	0.464208	1.29515	0.272399	0.36881	0.262546	0.451282	0.814073	0.281017	0.202796	0.299335	0.229449		1.20762	0.753363	1.26998	1.24356	1.36944	1.12811	1.35225	0.691252	1.04433	0.941511	0.801742	0.880055	1.02892	0.780554	0.843647	1.21242		2.01027	1.63318	1.89374	1.60862	1.58061	2.39275	1.96442	1.15808	1.98082	1.86973	1.31418	1.86996	1.76161	1.24533	1.51785
137.754	0.343061	0.274989	0.294023	1.55224	0.306061	0.463745	1.21266	0.321362	0.40142	0.216674	0.354806	0.752017	0.266887	0.179781	0.293284	0.292682		1.18905	0.757706	1.3158	1.29989	1.38094	1.05358	1.34456	0.691691	1.06332	0.923692	0.730124	0.886176	1.01254	0.821943	0.776754	1.16245		2.05452	1.77315	1.86104	1.7403	1.71442	2.39068	1.98855	1.06769	2.16273	2.07884	1.32783	1.7358	1.92301	1.18057	1.54158
138.754	0.3209	0.249487	0.299267	1.55647	0.326694	0.430582	1.18482	0.267812	0.355643	0.270203	0.378957	0.786565	0.235169	0.247792	0.256351	0.227855		1.21144	0.740239	1.28323	1.28496	1.32218	1.12814	1.41004	0.759071	1.05919	0.949886	0.770715	0.904488	1.0251	0.760517	0.81056	1.10113		1.82429	1.83341	1.81728	1.74378	1.81225	2.44258	2.00144	1.18053	2.08773	1.92879	1.34636	1.97302	1.75847	1.32605	1.5734
139.754	0.295429	0.29861	0.325679	1.5383	0.259475	0.429945	1.23678	0.227489	0.39326	0.208507	0.357458	0.772703	0.215744	0.249222	0.291412	0.232013		1.19132	0.70811	1.3003	1.23705	1.3382	1.12811	1.37277	0.708924	1.03847	0.989558	0.733413	0.930792	0.988038	0.781938	0.816937	1.14346		2.13166	1.67759	1.84885	1.48882	1.73628	2.42051	1.94037	1.12838	2.06151	1.84677	1.47688	1.81431	1.86876	1.36027	1.58157
140.754	0.398445	0.275959	0.269842	1.56292	0.283362	0.428557	1.16591	0.26011	0.422013	0.245955	0.447575	0.778936	0.275434	0.220971	0.301371	0.249038		1.19438	0.704771	1.25101	1.24169	1.3111	1.09566	1.32103	0.740701	1.02235	0.960104	0.676476	0.851279	1.04128	0.786902	0.790177	1.06075		2.06383	1.81101	2.02271	1.68429	1.61942	2.30627	2.09831	1.195	2.21282	1.88759	1.57853	1.78168	1.76276	1.40722	1.36296
141.754	0.433883	0.240895	0.317342	1.56812	0.280461	0.443755	1.10588	0.268904	0.401293	0.231705	0.387998	0.788628	0.207605	0.2408	0.316488	0.207913		1.19503	0.754795	1.31928	1.19166	1.34984	1.10515	1.30944	0.717321	0.998259	0.953483	0.771632	0.940246	1.00091	0.746217	0.752789	1.1737		1.83865	1.54862	2.00084	1.76637	1.59582	2.4334	2.1611	1.17479	1.94664	1.82667	1.55699	1.8909	1.90714	1.19188	1.44
142.754	0.437022	0.297007	0.305749	1.55507	0.260326	0.45704	1.10374	0.271126	0.402359	0.291753	0.447811	0.852386	0.209503	0.178146	0.283792	0.286185		1.18644	0.7583	1.3361	1.26181	1.31217	1.04282	1.34002	0.698885	1.05142	0.903357	0.73741	0.937168	0.961367	0.76679	0.827349	1.16551		1.92017	1.80751	1.79149	1.49829	1.85151	2.50812	2.20873	1.1062	2.19203	2.02509	1.47934	1.91373	1.85661	1.40307	1.45651
143.754	0.483237	0.309336	0.248301	1.5924	0.237404	0.429641	1.15638	0.264618	0.448204	0.283836	0.419762	0.833361	0.269846	0.229568	0.333849	0.290295		1.15187	0.769191	1.2702	1.20183	1.34908	1.08269	1.33961	0.71334	0.986855	0.95102	0.781452	0.862284	0.971066	0.824547	0.779114	1.06637		2.15003	1.7367	2.07238	1.75995	1.71746	2.50791	2.03047	1.13048	2.11623	2.00994	1.53613	1.82272	1.98162	1.19182	1.35158
144.754	0.431275	0.256132	0.339489	1.55564	0.238325	0.47438	1.16504	0.288856	0.455711	0.274791	0.375125	0.864809	0.204922	0.222628	0.271084	0.275853		1.17769	0.732395	1.33195	1.18246	1.35622	1.02832	1.35731	0.664313	1.02759	0.964584	0.77488	0.95219	1.03402	0.765116	0.778382	1.17874		1.8406	1.79673	2.0822	1.70496	1.67573	2.63468	1.92854	1.07911	2.15273	2.07175	1.3664	2.0167	1.84159	1.23003	1.58008
145.756	0.439696	0.273608	0.32163	1.54066	0.309485	0.470786	1.15403	0.323292	0.395634	0.203383	0.422865	0.826699	0.216764	0.207002	0.287519	0.240026		1.21605	0.76481	1.31978	1.18898	1.37055	1.11167	1.3106	0.738899	1.03273	0.921265	0.733194	0.951272	0.999152	0.825229	0.752835	1.09626		1.97749	1.58487	1.94375	1.65283	1.78016	2.46817	2.17343	1.00699	2.00373	1.83917	1.49878	2.01363	1.71401	1.46879	1.4483
146.756	0.519052	0.233456	0.295422	1.53558	0.271738	0.466142	1.06725	0.276247	0.453925	0.281106	0.41061	0.890227	0.234479	0.250954	0.325159	0.262349		1.16104	0.742769	1.23259	1.21211	1.35195	1.06812	1.3147	0.69632	1.01761	0.915763	0.75054	0.939464	1.00854	0.764744	0.788179	1.06109		1.95731	1.73267	1.83681	1.6649	1.57302	2.50906	2.07878	0.974722	1.99362	1.97433	1.48281	1.87854	1.75689	1.38433	1.4999
147.758	0.494116	0.241406	0.263065	1.61324	0.278795	0.487408	1.10735	0.328913	0.376505	0.254645	0.412955	0.848514	0.251652	0.271167	0.272195	0.270058		1.2357	0.753443	1.24388	1.20922	1.38891	1.09592	1.34004	0.711654	0.974088	0.897303	0.698964	0.898845	1.01336	0.80097	0.829585	1.12704		1.99123	1.8397	1.97853	1.68369	1.74589	2.58673	2.15819	1.24629	1.99276	1.8754	1.40257	1.78962	1.77649	1.19704	1.32296
148.758	0.555778	0.252378	0.290717	1.60109	0.314457	0.488375	1.09272	0.250375	0.441908	0.238439	0.356817	0.91472	0.216179	0.218989	0.289436	0.2629		1.15831	0.692579	1.28813	1.27642	1.38314	1.04238	1.3524	0.718943	1.0316	0.898879	0.671462	0.911055	1.02698	0.791856	0.752279	1.15896		2.08566	1.74593	1.94964	1.73454	1.77565	2.59004	2.14952	1.18883	2.05869	2.05899	1.38081	1.92771	1.84764	1.44758	1.58674
149.759	0.506182	0.312654	0.275972	1.59835	0.272677	0.473408	1.01505	0.312533	0.363859	0.251126	0.414744	0.856117	0.217055	0.215494	0.322507	0.282844		1.21516	0.778493	1.29913	1.20708	1.35227	1.12063	1.31727	0.680859	1.01129	0.923971	0.764619	0.853201	1.03457	0.814531	0.794797	1.12374		2.00728	1.59443	1.79026	1.61787	1.83036	2.42998	2.07477	1.26416	2.22166	1.87675	1.29407	1.91176	1.73137	1.4061	1.35494
150.76	0.563257	0.243704	0.328481	1.60382	0.275954	0.456253	0.983085	0.306664	0.423142	0.203274	0.417261	0.899227	0.256564	0.260252	0.301695	0.209601		1.1688	0.707666	1.25633	1.20751	1.37447	1.11126	1.27537	0.717846	0.980654	0.930883	0.749231	0.884784	0.993464	0.730539	0.761384	1.11768		2.15559	1.8273	2.06598	1.57839	1.82997	2.51738	2.10007	1.13713	2.17604	2.1199	1.49761	1.92237	1.80836	1.22238	1.51516
151.761	0.55476	0.256854	0.276743	1.57449	0.295604	0.46801	0.997319	0.238397	0.435742	0.202501	0.413403	0.890157	0.212543	0.187024	0.346687	0.257824		1.15252	0.768568	1.23523	1.21758	1.31287	1.07446	1.31715	0.718486	0.983363	0.965366	0.684739	0.918725	0.96947	0.711417	0.804744	1.11022		2.09849	1.56309	1.86728	1.5174	1.53266	2.63841	2.17919	1.07935	1.97133	2.13305	1.38909	2.03277	1.77233	1.21476	1.50917
152.761	0.597518	0.23185	0.301991	1.62397	0.296735	0.464047	0.951678	0.327564	0.401168	0.270094	0.355978	0.890556	0.240175	0.183545	0.332827	0.264163		1.18262	0.707055	1.2644	1.26298	1.34123	1.11453	1.31435	0.728705	1.04253	0.882046	0.71399	0.92713	0.955738	0.779471	0.843255	1.06564		2.02355	1.69537	1.81542	1.69242	1.77212	2.55812	1.97799	1.2292	2.12134	1.88803	1.38427	2.02651	1.78985	1.43117	1.35694
153.762	0.60434	0.308302	0.322436	1.63227	0.338053	0.467972	0.998546	0.248505	0.442397	0.251366	0.377516	0.868794	0.246466	0.265857	0.317281	0.20444		1.21286	0.779402	1.26122	1.26006	1.31767	1.08986	1.33124	0.701352	1.02834	0.922784	0.684608	0.931292	1.01948	0.798576	0.860111	1.18403		2.056	1.76669	2.04213	1.64542	1.75854	2.51497	2.05583	1.12477	2.06833	1.9831	1.58752	1.99726	1.85032	1.27721	1.53596
154.762	0.603454	0.231803	0.315437	1.6239	0.328486	0.404092	1.01375	0.249624	0.376245	0.230897	0.400442	0.900292	0.218387	0.232545	0.330616	0.225453		1.16568	0.750456	1.23386	1.2029	1.31208	1.11983	1.26846	0.705231	1.0387	0.930708	0.755664	0.839185	0.946976	0.747349	0.840181	1.0915		2.01892	1.7515	1.81088	1.73745	1.54402	2.51142	2.14425	1.00957	2.24129	1.91995	1.43388	1.81983	1.83893	1.212	1.56913
155.763	0.579983	0.250022	0.276903	1.63873	0.331908	0.490555	1.0006	0.285787	0.453092	0.26051	0.423225	0.889602	0.24672	0.188447	0.316803	0.228245		1.16925	0.766916	1.25662	1.26192	1.35326	1.09652	1.35653	0.689372	1.04249	0.93178	0.702793	0.882501	1.04396	0.777809	0.817386	1.17079		1.95517	1.77645	2.0419	1.54917	1.67435	2.475	2.15722	1.07242	2.19906	1.99112	1.50855	1.9331	1.81942	1.24212	1.60229
156.763	0.584798	0.292971	0.293782	1.57386	0.248118	0.468624	1.00049	0.297619	0.431643	0.295282	0.43243	0.936611	0.282468	0.232226	0.266105	0.262749		1.17546	0.759308	1.23496	1.1839	1.30022	1.08239	1.28955	0.650906	1.02053	0.950066	0.763148	0.909799	0.948547	0.758477	0.861416	1.08687		1.94045	1.58605	1.97283	1.73438	1.56194	2.37407	2.054	1.21808	2.02065	2.05949	1.30565	1.93111	1.89093	1.38564	1.32554
157.767	0.59581	0.228821	0.345956	1.57331	0.27223	0.471046	1.01253	0.267791	0.420569	0.240355	0.409533	0.976013	0.21795	0.236719	0.269252	0.257089		1.15993	0.751331	1.25459	1.26064	1.34784	1.04184	1.25334	0.726191	0.971717	0.967464	0.659016	0.895707	0.948561	0.72147	0.836559	1.10752		1.99585	1.68234	1.82262	1.5991	1.58674	2.57865	2.05685	1.1241	2.00634	1.89322	1.32103	1.9504	1.87554	1.4135	1.41904
158.767	0.586879	0.256364	0.324498	1.62477	0.322562	0.444393	0.94662	0.329999	0.405117	0.213657	0.417537	0.923962	0.280807	0.206727	0.334514	0.297528		1.18983	0.68202	1.27486	1.24599	1.30022	1.02703	1.26113	0.73847	0.962673	0.965554	0.670294	0.941578	0.937701	0.721169	0.863645	1.12729		1.96981	1.75745	2.03031	1.70616	1.71712	2.39669	1.97887	0.972127	2.2217	2.0976	1.34532	1.78847	1.91504	1.30565	1.61627
159.767	0.660069	0.271298	0.355743	1.60158	0.276731	0.488752	0.95286	0.297129	0.4043	0.289678	0.385578	0.983357	0.263718	0.210615	0.282983	0.206578		1.21144	0.682517	1.2629	1.21092	1.32478	1.06265	1.31265	0.703239	1.00023	0.903323	0.698164	0.902802	0.937843	0.785537	0.827345	1.03559		1.95363	1.8578	1.91103	1.69882	1.62937	2.33884	2.0163	1.09654	2.12033	2.02377	1.44754	1.90311	1.8639	1.28322	1.48177
160.767	0.596656	0.292376	0.295092	1.65286	0.301544	0.439968	1.02449	0.290182	0.366597	0.285932	0.382072	0.946	0.229135	0.258975	0.347824	0.244342		1.17664	0.759088	1.29589	1.20089	1.36873	1.04423	1.33781	0.705338	1.0417	0.874927	0.733873	0.85849	0.946638	0.800894	0.805106	1.11622		1.903	1.74362	1.92367	1.62897	1.68633	2.48156	2.0773	1.20713	2.07075	2.02399	1.58869	1.85316	1.87595	1.36912	1.32675
161.768	0.68203	0.234771	0.341181	1.58771	0.301642	0.439718	1.04921	0.310695	0.388059	0.255991	0.355347	0.913445	0.260975	0.232649	0.307317	0.292546		1.17699	0.757431	1.22297	1.20984	1.28404	1.01527	1.26639	0.641115	0.970742	0.960275	0.670936	0.865435	1.02467	0.790737	0.769081	1.1366		2.02638	1.7979	1.87614	1.63923	1.62444	2.51306	2.13579	1.22944	2.25282	1.94361	1.56505	1.8844	1.83569	1.27101	1.37035
162.768	0.687331	0.231587	0.316491	1.54222	0.24859	0.434948	1.05578	0.301452	0.374521	0.248529	0.389778	0.901695	0.249947	0.210146	0.277917	0.285837		1.24394	0.682923	1.23244	1.23402	1.32896	1.06836	1.32982	0.727068	0.983785	0.953474	0.678947	0.917883	0.926588	0.729496	0.782186	1.10702		2.17259	1.69975	2.00497	1.60228	1.58112	2.44293	1.86491	1.24329	2.07603	2.06078	1.51948	1.77032	1.93161	1.38134	1.50414
163.769	0.663005	0.24257	0.283103	1.55472	0.304575	0.454882	1.0733	0.245904	0.434862	0.275604	0.417844	0.892654	0.249675	0.231222	0.322038	0.300603		1.22098	0.721999	1.23634	1.26037	1.27988	1.08662	1.24568	0.663521	1.05712	0.877474	0.747136	0.922469	0.989477	0.732015	0.846814	1.15431		1.92867	1.79902	1.82855	1.6727	1.56262	2.34879	2.03281	1.12184	2.05772	1.95545	1.32536	1.7893	1.78231	1.348	1.40058
164.804	0.700105	0.277736	0.342802	1.59642	0.340675	0.489372	1.13536	0.303904	0.388613	0.242758	0.368506	0.968297	0.19804	0.274697	0.285458	0.250492		1.16411	0.760505	1.27212	1.18069	1.37402	1.02871	1.24981	0.697933	1.03267	0.931619	0.755981	0.869309	0.945673	0.7855	0.779499	1.09598		1.95978	1.67851	2.06394	1.55135	1.62523	2.46023	1.95641	1.21434	2.24417	2.09943	1.40438	1.96434	1.7329	1.38161	1.3102
165.804	0.726021	0.256653	0.361515	1.61389	0.288526	0.46033	1.07852	0.254293	0.47895	0.292036	0.394492	0.963332	0.241147	0.187245	0.312886	0.220539		1.24102	0.749647	1.22489	1.16809	1.32207	1.02837	1.29067	0.75467	0.963684	0.963245	0.761803	0.846129	0.942457	0.800728	0.76603	1.12273		2.06371	1.64501	1.88544	1.67085	1.66056	2.60394	2.07683	1.24501	2.20953	1.9059	1.46632	2.03463	2.00615	1.26669	1.53082
166.804	0.665081	0.308217	0.332836	1.6096	0.290064	0.450973	1.05098	0.278008	0.434203	0.261733	0.381503	0.981669	0.27942	0.236831	0.338664	0.260906		1.18245	0.716179	1.22434	1.21138	1.34611	1.02991	1.27412	0.702161	0.997629	0.95302	0.723705	0.880474	0.935719	0.754732	0.753516	1.14844		2.02815	1.71169	1.8921	1.61793	1.57777	2.45589	2.06831	1.23801	2.22967	1.98907	1.34555	1.91054	2.02443	1.21239	1.43704
167.804	0.730853	0.22226	0.360286	1.57668	0.269877	0.430192	1.12303	0.320844	0.428551	0.24799	0.369161	0.945787	0.283315	0.233113	0.317767	0.242903		1.16846	0.719999	1.25188	1.22672	1.28645	1.08384	1.26853	0.682539	0.975017	0.882821	0.716834	0.832575	1.0218	0.821352	0.836675	1.07037		2.1425	1.65477	2.05737	1.68322	1.78534	2.4018	2.17051	1.2101	2.12253	1.94791	1.51718	1.98502	1.8696	1.3416	1.40495
168.804	0.724813	0.246743	0.347748	1.62255	0.332956	0.474968	1.08971	0.263121	0.439367	0.219071	0.415465	0.98067	0.280283	0.232667	0.317617	0.302026		1.24567	0.664647	1.21254	1.17965	1.25702	1.01882	1.32335	0.718375	1.04304	0.915623	0.748903	0.862687	0.929806	0.744369	0.739377	1.13769		2.1274	1.7409	2.20485	1.60572	1.7398	2.59417	2.14958	1.09602	2.17541	1.88751	1.58534	1.97334	1.88915	1.44998	1.36141
169.804	0.764051	0.305662	0.344949	1.59341	0.26548	0.402463	1.05165	0.251247	0.475904	0.255746	0.398183	0.910512	0.252252	0.275763	0.367956	0.29877		1.17956	0.732513	1.28087	1.19108	1.26761	1.09541	1.24921	0.674602	1.05043	0.930172	0.782098	0.862714	0.963838	0.725684	0.78803	1.1387		1.94307	1.84528	2.12274	1.79384	1.68918	2.42453	1.86353	1.14066	2.19515	2.08697	1.50294	1.9915	1.97452	1.22632	1.54416
170.804	0.776028	0.284512	0.305247	1.62589	0.305046	0.458929	1.0115	0.252189	0.416824	0.227712	0.367936	0.956986	0.228537	0.181173	0.315565	0.272328		1.23381	0.669044	1.2846	1.20483	1.34199	1.02983	1.30747	0.716933	1.04712	0.933175	0.7241	0.893952	0.989465	0.751455	0.811312	1.08226		2.07599	1.81718	2.178	1.7011	1.80463	2.40321	1.84388	1.20722	2.20198	2.0015	1.51824	1.77854	1.74259	1.20377	1.45319
171.804	0.770216	0.312147	0.359557	1.65098	0.305102	0.466758	1.0749	0.279076	0.455649	0.20995	0.368548	0.955712	0.281829	0.18184	0.338241	0.295549		1.20435	0.697592	1.30427	1.15549	1.28672	1.05909	1.2684	0.732366	1.02996	0.922371	0.722272	0.878852	0.95708	0.760092	0.82382	1.07203		1.99617	1.6572	2.21822	1.60615	1.59378	2.33882	1.9945	1.05991	2.08008	2.14193	1.54931	1.95798	1.91251	1.25843	1.54913
172.804	0.765984	0.299976	0.2915	1.58276	0.317808	0.447634	1.02078	0.313704	0.45021	0.223502	0.350851	0.894335	0.260432	0.264488	0.34245	0.257038		1.23829	0.649134	1.22793	1.18919	1.25477	1.02052	1.25032	0.695394	1.04262	0.949206	0.742498	0.91545	0.938051	0.745298	0.838213	1.14003		2.06588	1.77605	2.07687	1.76507	1.74075	2.51922	2.03398	1.15477	2.04579	1.98446	1.48893	1.82868	1.97945	1.38169	1.34147
173.804	0.82651	0.244824	0.28247	1.62146	0.300636	0.478554	1.02706	0.307151	0.447772	0.252001	0.344014	0.875004	0.276596	0.243445	0.34543	0.234947		1.22451	0.690434	1.23684	1.23439	1.24767	1.01885	1.30151	0.714667	1.03551	0.938589	0.742458	0.863834	0.918541	0.75521	0.795553	1.1226		1.8677	1.87234	1.98926	1.86916	1.72889	2.59917	1.87385	1.15519	2.0809	1.97406	1.48477	1.8755	1.90095	1.22444	1.51512
174.804	0.774999	0.273653	0.342636	1.59604	0.254529	0.456913	0.986915	0.269601	0.435203	0.264499	0.363506	0.918518	0.282009	0.227699	0.286193	0.261735		1.23663	0.650357	1.2905	1.13357	1.28938	1.00423	1.30241	0.731735	0.979061	0.887978	0.745349	0.904053	0.958463	0.809645	0.832004	1.13576		1.96067	1.84777	2.09722	1.63269	1.74298	2.47415	1.98449	1.07975	2.00563	1.92902	1.41951	1.79851	1.81745	1.40227	1.51698
175.814	0.790242	0.231654	0.349902	1.57912	0.336787	0.481446	0.966146	0.314267	0.479439	0.244914	0.43702	0.863005	0.211889	0.275174	0.309105	0.221284		1.24498	0.667698	1.23442	1.2363	1.26988	1.07176	1.21388	0.72942	1.00737	0.875482	0.743982	0.876491	0.91464	0.823679	0.818171	1.18901		2.08356	1.69925	2.11562	1.64802	1.58682	2.54445	1.87919	1.05651	2.10473	1.99328	1.56604	1.80462	1.77639	1.32944	1.57113
176.816	0.768471	0.288129	0.280084	1.57146	0.280893	0.398286	0.982489	0.258327	0.441802	0.271576	0.435193	0.87333	0.264676	0.18608	0.32001	0.305473		1.21277	0.698123	1.23481	1.17538	1.30239	1.05193	1.25641	0.685212	1.03114	0.939776	0.709923	0.85175	0.925087	0.835586	0.771004	1.15102		1.98351	1.82294	1.95744	1.84251	1.72029	2.53022	2.13266	1.19967	2.12821	2.11849	1.36475	1.80607	1.87999	1.29384	1.54739
177.816	0.833467	0.312875	0.289584	1.59665	0.307892	0.450382	0.925763	0.288757	0.440172	0.268983	0.359353	0.921925	0.19361	0.178074	0.322081	0.253676		1.23671	0.669353	1.21764	1.15156	1.34649	1.05112	1.29313	0.736074	1.03987	0.959369	0.745176	0.890717	0.947215	0.764676	0.78494	1.12475		1.97305	1.85427	2.00774	1.59135	1.67103	2.44688	1.99461	1.11603	2.15235	2.08985	1.38427	1.82725	1.73428	1.50358	1.36166
178.816	0.82722	0.283711	0.310984	1.59184	0.258415	0.408226	0.905178	0.286788	0.454905	0.238129	0.423351	0.939803	0.197764	0.218242	0.360646	0.288852		1.17769	0.728082	1.24194	1.25108	1.26401	1.00331	1.27851	0.732357	0.959872	0.953425	0.687734	0.868741	0.977086	0.811537	0.765551	1.14455		1.92466	1.77703	2.12455	1.69756	1.54728	2.64256	1.9291	1.01499	2.14737	2.02525	1.37054	1.84473	1.844	1.43186	1.54646
179.816	0.761978	0.250875	0.319298	1.58736	0.299782	0.439055	0.911494	0.255791	0.490877	0.242163	0.418155	0.909949	0.255569	0.257541	0.352223	0.236776		1.15278	0.725301	1.23668	1.2496	1.26761	1.0411	1.27391	0.628545	1.0338	0.891484	0.741939	0.899002	0.976856	0.747334	0.798828	1.10161		1.90933	1.6957	1.9639	1.58812	1.76877	2.42044	1.90796	1.14404	2.06918	1.82352	1.3191	1.92813	1.72302	1.44029	1.61678
180.816	0.786611	0.258064	0.366884	1.6095	0.259557	0.375068	0.898548	0.246312	0.474203	0.218347	0.386632	0.882526	0.24848	0.239788	0.273386	0.268969		1.14219	0.68135	1.25834	1.24638	1.29699	0.999899	1.23706	0.715993	0.98281	0.90189	0.687725	0.819616	0.916794	0.759472	0.777613	1.17615		2.05357	1.76931	2.06117	1.81692	1.54513	2.43795	1.89814	1.22272	2.03376	1.89029	1.53819	1.89007	1.84926	1.74266	1.46493
181.816	0.779358	0.292863	0.326627	1.58124	0.320259	0.371326	0.875385	0.285462	0.409904	0.231771	0.385134	0.885907	0.251708	0.208769	0.349198	0.217097		1.1905	0.726294	1.18783	1.20867	1.2693	1.06426	1.21618	0.697461	0.949384	0.918684	0.66198	0.857509	0.953989	0.782391	0.763657	1.17102		2.11727	1.61805	2.14545	1.69376	1.73268	2.38941	1.99665	1.09129	2.20007	2.04702	1.50305	1.80137	1.89552	1.80106	1.56806
182.816	0.764419	0.224738	0.294754	1.61257	0.343793	0.411746	0.911064	0.303681	0.496155	0.225328	0.367133	0.900341	0.227234	0.20241	0.338074	0.269232		1.1547	0.704315	1.18829	1.16743	1.22374	1.02148	1.21429	0.644674	1.04189	0.873698	0.640558	0.88165	0.932104	0.784676	0.748613	1.13223		2.12365	1.8688	2.20927	1.684	1.70733	2.56703	1.8933	1.01965	2.15932	1.81035	1.44857	2.02594	1.88868	1.6387	1.48309
183.853	0.764938	0.235439	0.392429	1.56092	0.302526	0.456055	0.858625	0.338171	0.457963	0.222015	0.344956	0.919446	0.19778	0.197771	0.29012	0.290955		1.16839	0.709886	1.19988	1.20805	1.30192	1.0786	1.28571	0.661435	1.00964	0.852296	0.667526	0.878208	0.937715	0.778542	0.814746	1.11901		2.08492	1.62128	2.17796	1.60988	1.81568	2.42225	2.07428	1.26786	2.17255	1.79828	1.52989	1.81214	2.02952	1.84575	1.58737
184.853	0.827189	0.24852	0.393374	1.64286	0.285732	0.385339	0.835133	0.246939	0.411392	0.27783	0.36857	0.852543	0.232083	0.186246	0.326992	0.257849		1.22444	0.696937	1.16709	1.17082	1.29961	0.975274	1.20125	0.700742	0.962368	0.869276	0.719779	0.84168	0.938594	0.773527	0.729655	1.0617		2.08482	1.59283	2.06139	1.82369	1.77871	2.51358	1.90436	1.1299	2.08212	1.91697	1.37338	1.99793	1.84591	1.8162	1.35806
185.853	0.745847	0.216893	0.379566	1.63803	0.310396	0.386424	0.85674	0.337801	0.499258	0.265583	0.385068	0.86292	0.261961	0.18995	0.336854	0.224872		1.13122	0.751028	1.2182	1.19213	1.30104	1.02986	1.20238	0.634989	0.98753	0.949968	0.670436	0.811146	0.921396	0.769723	0.794657	1.12348		1.89	1.70145	2.17997	1.74129	1.55412	2.54147	2.12942	1.14329	2.06049	1.854	1.39299	1.9669	1.82935	1.8861	1.41132
186.853	0.77485	0.278184	0.392351	1.58788	0.296511	0.386882	0.895639	0.26289	0.438181	0.227067	0.342981	0.848732	0.2177	0.273122	0.303688	0.2444		1.16924	0.73466	1.22613	1.16247	1.23107	1.08251	1.25549	0.697585	0.966579	0.94576	0.739453	0.806576	0.958166	0.789617	0.808011	1.17512		2.12283	1.77109	1.94722	1.70609	1.59007	2.55317	2.0131	0.981414	2.09156	2.07722	1.39122	1.81284	1.89204	1.77098	1.58794
187.853	0.767524	0.23057	0.348971	1.6326	0.342205	0.456234	0.867192	0.269777	0.422239	0.27401	0.373608	0.869531	0.244352	0.203538	0.350882	0.225847		1.15007	0.676694	1.25609	1.1631	1.30849	1.01417	1.23416	0.642727	0.964106	0.90681	0.761516	0.824732	0.881171	0.761723	0.758691	1.17038		1.93088	1.75919	2.04171	1.69463	1.74842	2.59264	1.90911	1.1275	2.1413	1.93318	1.47289	1.89662	1.79448	1.81532	1.57791
188.855	0.773737	0.268942	0.31979	1.65536	0.309333	0.45942	0.789128	0.293414	0.503302	0.219133	0.339302	0.798825	0.231857	0.255554	0.315169	0.215938		1.17878	0.700884	1.24815	1.16899	1.30545	1.04559	1.23031	0.676274	1.0376	0.933082	0.816395	0.880091	0.876652	0.744631	0.763702	1.13976		1.97782	1.87109	2.08711	1.56073	1.62034	2.52596	1.85293	1.0309	2.23014	1.92871	1.57505	1.89083	1.80931	1.84369	1.34593
189.855	0.790599	0.290012	0.346243	1.6173	0.272551	0.385128	0.86301	0.242915	0.456156	0.207237	0.364114	0.872734	0.208003	0.202253	0.294674	0.242426		1.14374	0.740455	1.17186	1.14994	1.2963	1.05159	1.17451	0.66164	0.957132	0.883794	0.848467	0.796796	0.89965	0.712259	0.852416	1.10551		1.90975	1.75911	2.00936	1.63685	1.78314	2.36238	1.99582	0.99411	1.98306	1.93874	1.49844	1.84932	1.93126	1.88252	1.33999
190.855	0.82836	0.314568	0.315457	1.64643	0.255958	0.449847	0.814676	0.278956	0.487589	0.212492	0.394779	0.805508	0.202909	0.240131	0.280039	0.220117		1.20643	0.73388	1.26971	1.14994	1.22828	0.997287	1.24074	0.652883	0.984755	0.869583	0.857705	0.849714	0.945032	0.786378	0.772813	1.11257		1.87087	1.7262	2.16069	1.65423	1.77326	2.50649	2.11242	1.10194	2.05227	1.94479	1.45037	1.77606	1.79321	1.85925	1.42336
191.855	0.823212	0.23943	0.356881	1.65204	0.266982	0.415427	0.846566	0.279002	0.421232	0.279407	0.359979	0.876108	0.274162	0.229877	0.306566	0.248234		1.1772	0.731869	1.16559	1.21935	1.25422	1.06067	1.18655	0.644137	1.01765	0.943038	0.872778	0.803339	0.869504	0.720198	0.854188	1.13144		1.96723	1.85503	2.049	1.60392	1.55657	2.37586	2.16912	1.1761	2.14685	1.78429	1.38966	1.91138	2.0115	2.04248	1.3924
192.855	0.836931	0.243574	0.330892	1.62246	0.271617	0.443667	0.753389	0.274492	0.442804	0.287803	0.3889	0.814355	0.230269	0.239476	0.335595	0.251921		1.16996	0.691233	1.19542	1.14237	1.26592	1.03735	1.21439	0.725838	0.977517	0.912046	0.874826	0.874014	0.924482	0.713395	0.826808	1.07296		1.87606	1.76522	2.17305	1.58327	1.79136	2.5104	1.96868	1.02963	1.99065	1.90144	1.42463	1.99076	1.98901	2.02332	1.41183
193.855	0.802786	0.284482	0.415	1.57971	0.327153	0.439093	0.792017	0.310165	0.478767	0.20068	0.364068	0.862688	0.195064	0.188557	0.301648	0.246916		1.14354	0.749697	1.1595	1.18319	1.2538	0.992266	1.27956	0.68337	1.04214	0.938558	0.918595	0.788269	0.887803	0.739322	0.853946	1.18896		1.87477	1.84028	2.05573	1.53954	1.72942	2.39346	2.00114	1.13523	2.24089	1.88049	1.50976	1.82357	1.82471	2.00249	1.41358
194.855	0.786666	0.302977	0.416417	1.64904	0.292815	0.429097	0.805628	0.304147	0.468476	0.204394	0.33386	0.788631	0.201966	0.26575	0.358528	0.22128		1.19831	0.699793	1.15889	1.18152	1.22208	1.03297	1.28071	0.670345	1.01434	0.867005	0.940889	0.870263	0.89544	0.732564	0.811024	1.15137		2.09043	1.76634	2.10458	1.73972	1.74574	2.65855	1.9715	1.03802	2.24871	2.03521	1.56397	1.77245	1.91777	2.01278	1.53564
195.855	0.750293	0.284673	0.405774	1.61566	0.26045	0.370289	0.704501	0.243669	0.46838	0.28423	0.330858	0.796723	0.224023	0.210764	0.355261	0.237408		1.15095	0.758896	1.19203	1.23662	1.201	1.0538	1.2064	0.718656	0.954655	0.866492	0.882565	0.801022	0.900716	0.791333	0.819918	1.18381		1.97265	1.79926	2.03316	1.59358	1.80825	2.64567	1.9943	1.15341	2.07879	2.06722	1.51052	1.78403	1.86786	1.79556	1.34713
196.856	0.769351	0.296214	0.365562	1.65386	0.284317	0.42517	0.677709	0.287513	0.472912	0.287716	0.367852	0.792001	0.254979	0.229243	0.3609	0.277091		1.19415	0.690294	1.24195	1.15239	1.22597	1.04737	1.18537	0.654779	1.02431	0.904402	0.897276	0.78916	0.949621	0.722822	0.836781	1.10002		2.11517	1.79978	2.18901	1.72729	1.53991	2.49013	1.86513	1.03405	2.23009	1.97885	1.58264	2.0302	1.77046	1.85589	1.54048
197.856	0.728937	0.252515	0.4089	1.59582	0.338458	0.375415	0.711352	0.247959	0.484771	0.235095	0.357672	0.794064	0.213945	0.213474	0.282402	0.243617		1.21729	0.693268	1.1824	1.16751	1.27627	1.02894	1.18101	0.649482	0.998108	0.93698	0.92259	0.855265	0.924163	0.71968	0.76187	1.16436		2.01331	1.88195	1.97851	1.65011	1.80633	2.6732	1.88399	1.0179	2.12064	1.928	1.4136	1.84067	1.81798	1.94637	1.41849
198.858	0.762739	0.272028	0.365667	1.64921	0.311744	0.437167	0.655551	0.331029	0.388787	0.230117	0.325196	0.832078	0.215074	0.19825	0.351294	0.240701		1.21756	0.707594	1.16447	1.20571	1.26552	1.03186	1.21211	0.680755	0.983283	0.858368	0.945165	0.809993	0.959057	0.804148	0.79443	1.19017		2.02718	1.60688	2.00694	1.55376	1.62353	2.63564	2.02787	1.08422	2.05918	1.93103	1.48702	1.74552	1.74242	1.8073	1.41077
199.859	0.779219	0.240473	0.377792	1.59966	0.281013	0.424609	0.69821	0.269711	0.418688	0.221641	0.420834	0.832542	0.239496	0.268937	0.301476	0.274447		1.18854	0.713711	1.22026	1.2169	1.2646	0.99363	1.24167	0.703113	1.01354	0.879939	0.982656	0.853484	0.915103	0.775237	0.814808	1.12948		1.95204	1.84196	2.13392	1.83014	1.58223	2.51542	2.02715	1.22768	2.17684	1.90943	1.45287	1.75342	1.77448	1.92471	1.46375
200.86	0.716294	0.243066	0.404823	1.62908	0.283129	0.342392	0.708449	0.335168	0.451494	0.258579	0.331637	0.784453	0.237581	0.238082	0.361825	0.264503		1.21603	0.734286	1.18332	1.15517	1.25679	0.993701	1.1772	0.681467	0.967217	0.840673	0.95475	0.817058	0.89239	0.744339	0.760356	1.10322		1.89412	1.75804	2.01193	1.64028	1.65495	2.48503	1.86389	0.981993	2.13029	1.84823	1.41659	1.89316	2.02509	1.87319	1.61595
201.861	0.720927	0.315703	0.422389	1.65911	0.34692	0.418347	0.668528	0.314723	0.437964	0.241843	0.408607	0.733816	0.213169	0.203453	0.347969	0.30199		1.15096	0.729476	1.15275	1.19185	1.23515	1.00137	1.24437	0.634182	1.05205	0.92376	0.931615	0.861106	0.873967	0.721164	0.801685	1.13974		1.94898	1.85053	2.14441	1.60915	1.54997	2.50896	1.91294	1.22305	2.27957	2.01813	1.55609	1.95238	2.00278	1.77592	1.40251
202.861	0.711224	0.248901	0.444021	1.62849	0.326008	0.405143	0.648018	0.314316	0.415765	0.213262	0.366913	0.761631	0.199957	0.195248	0.325077	0.282566		1.23563	0.661912	1.20198	1.22547	1.20293	1.04187	1.24362	0.714001	1.00804	0.901465	0.927105	0.861085	0.94528	0.754173	0.833349	1.12797		1.93107	1.62922	1.94315	1.644	1.65384	2.47595	1.85193	1.18236	2.1482	1.92966	1.60905	1.83885	1.93439	2.05098	1.54488
203.865	0.765184	0.314494	0.384039	1.62371	0.277832	0.416569	0.73778	0.290247	0.416359	0.201821	0.393788	0.763111	0.216328	0.273297	0.272932	0.225844		1.18805	0.725423	1.14776	1.20055	1.27763	0.977365	1.24578	0.67782	0.997745	0.936761	0.979814	0.782627	0.853859	0.763105	0.83546	1.15796		1.89243	1.64524	2.16066	1.80771	1.8187	2.57897	1.95717	1.19461	2.10889	1.96033	1.51604	1.82694	1.90141	1.94004	1.53612
204.867	0.735458	0.254089	0.450253	1.64544	0.268965	0.432024	0.818676	0.289341	0.393134	0.261196	0.347394	0.781818	0.209372	0.211503	0.282632	0.224751		1.14298	0.730435	1.19887	1.19867	1.27461	1.0325	1.19651	0.721415	1.05036	0.87161	0.968114	0.874787	0.936222	0.776386	0.808808	1.15319		1.84929	1.87699	2.01459	1.63738	1.70092	2.48705	1.9827	1.14812	2.17077	1.87133	1.377	1.9622	1.94236	1.82189	1.54202
205.867	0.712339	0.275552	0.419305	1.62394	0.254766	0.427907	0.818896	0.277688	0.432637	0.244004	0.354217	0.754549	0.193933	0.200446	0.305614	0.206433		1.18285	0.677509	1.22387	1.22943	1.26944	0.999886	1.18027	0.673069	1.02661	0.861642	0.90894	0.796807	0.924805	0.744156	0.772684	1.19751		2.03592	1.66641	1.97265	1.64124	1.69332	2.43971	1.89899	1.15598	2.28906	2.05331	1.40538	1.9824	1.79055	1.9104	1.42108
206.868	0.700044	0.225877	0.44031	1.56471	0.321957	0.402881	0.835477	0.243599	0.426581	0.22935	0.374302	0.762798	0.271075	0.273986	0.288788	0.215121		1.16048	0.751347	1.17038	1.19272	1.22258	0.970516	1.25063	0.650502	0.970117	0.851142	0.933858	0.863484	0.881347	0.76269	0.801204	1.15014		2.05047	1.81973	2.01992	1.78349	1.65438	2.52609	2.08927	1.17332	2.24505	1.76953	1.36637	1.93758	1.86254	1.86179	1.34366
207.868	0.755035	0.275498	0.373096	1.61736	0.336351	0.345561	0.81858	0.295478	0.425271	0.23919	0.415329	0.756003	0.199675	0.257516	0.334313	0.249618		1.19274	0.72627	1.12724	1.15137	1.21942	0.949236	1.24476	0.695212	0.977015	0.930243	0.995174	0.81396	0.888161	0.7844	0.834403	1.15785		2.06238	1.8518	1.98397	1.63224	1.53713	2.43128	2.11416	1.24073	2.22518	1.8088	1.43194	1.76466	1.98696	1.91711	1.37923
208.87	0.705207	0.221495	0.42725	1.60271	0.317467	0.415412	0.729682	0.319819	0.466971	0.259643	0.352738	0.70403	0.281193	0.241626	0.335142	0.243579		1.21959	0.65241	1.16048	1.21265	1.27219	0.998974	1.18513	0.635511	0.974656	0.909068	0.938908	0.817824	0.872823	0.802018	0.743052	1.13423		1.90398	1.85975	1.93171	1.61075	1.69103	2.38954	1.93702	1.02085	2.07324	2.06299	1.5208	1.80519	1.9867	1.81719	1.34802
209.87	0.715917	0.234222	0.413348	1.57226	0.307308	0.368855	0.756233	0.314702	0.42404	0.207486	0.358753	0.727464	0.254802	0.265156	0.325389	0.299109		1.23641	0.744197	1.1349	1.15124	1.22886	0.959407	1.17456	0.683218	0.986947	0.925416	0.994007	0.833043	0.878622	0.801773	0.798037	1.14576		1.84634	1.74585	1.90951	1.56004	1.63335	2.62311	2.00359	1.0838	2.28839	1.89165	1.56837	1.76772	1.79427	1.99836	1.40201
210.871	0.70682	0.295593	0.384197	1.63922	0.259815	0.427504	0.737679	0.316238	0.408427	0.220347	0.411946	0.76899	0.226455	0.218527	0.306368	0.231136		1.29646	0.651601	1.14157	1.16466	1.24502	1.00051	1.14792	0.694532	1.00607	0.841605	1.02314	0.784293	0.914957	0.770383	0.78152	1.12715		1.91765	1.62449	2.03345	1.58846	1.54322	2.42777	2.02199	1.13505	2.11639	2.03936	1.39748	1.85622	1.76966	1.93063	1.53027
211.872	0.747826	0.273373	0.40768	1.63643	0.264644	0.431553	0.737324	0.282569	0.491162	0.229212	0.392786	0.769814	0.268872	0.207537	0.342508	0.253636		1.38491	0.695519	1.13415	1.15686	1.19306	1.03067	1.14765	0.67341	1.02198	0.893995	0.940598	0.81022	0.930948	0.751583	0.734819	1.1374		1.9721	1.61791	2.0467	1.62129	1.60184	2.53435	2.1436	1.20559	2.1865	2.00709	1.58625	1.96406	1.81394	1.80948	1.38124
212.873	0.752611	0.232549	0.457864	1.60231	0.248024	0.43058	0.811037	0.260184	0.411184	0.277674	0.383032	0.754682	0.27434	0.190147	0.32489	0.255653		1.35088	0.652238	1.16543	1.15173	1.27487	0.949464	1.21255	0.715465	0.986952	0.93218	0.932964	0.854247	0.902103	0.799136	0.824477	1.19706		2.04554	1.7768	1.934	1.56038	1.72356	2.65544	2.0177	1.20827	2.14615	1.91131	1.37961	1.76798	1.94192	1.90912	1.33578
213.873	0.731321	0.285025	0.463543	1.6234	0.310722	0.346388	0.766094	0.325372	0.492205	0.287269	0.386434	0.743838	0.214422	0.24208	0.338834	0.23046		1.35167	0.721498	1.17124	1.13927	1.21456	0.955254	1.14477	0.683151	0.999668	0.911611	0.993566	0.859954	0.937653	0.78784	0.817794	1.11587		2.12463	1.75825	2.08295	1.75152	1.66845	2.45424	1.92549	0.986571	2.15989	1.87973	1.38226	1.89143	1.9776	1.94296	1.47174
214.874	0.705383	0.227208	0.487726	1.6457	0.3337	0.3824	0.809858	0.253719	0.398758	0.245869	0.314886	0.734303	0.19379	0.24453	0.313762	0.2718		1.35777	0.710525	1.19337	1.17272	1.20272	0.938375	1.16062	0.702562	0.954286	0.868489	0.92225	0.874451	0.893828	0.771183	0.752008	1.16393		1.99074	1.66566	2.16248	1.67718	1.78872	2.51607	1.92046	1.12701	2.14418	1.95286	1.54462	1.81821	1.92683	1.7138	1.55615
215.874	0.714577	0.259363	0.457192	1.57507	0.253047	0.369606	0.755236	0.287248	0.485475	0.271763	0.365417	0.65839	0.28339	0.234335	0.331195	0.260162		1.45079	0.718518	1.23343	1.19347	1.20548	0.950616	1.23157	0.614083	0.949312	0.833702	0.912827	0.858508	0.851838	0.771943	0.773129	1.10857		1.85533	1.77178	2.04507	1.59952	1.72756	2.43488	1.96312	0.995246	2.28573	1.76974	1.56225	1.91337	1.94638	1.92119	1.44208
216.875	0.67974	0.222394	0.467753	1.5867	0.310572	0.429711	0.768793	0.278717	0.460519	0.271826	0.337295	0.742624	0.250364	0.263396	0.291481	0.241207		1.42809	0.660385	1.15492	1.13294	1.26177	0.955986	1.21153	0.672776	1.03264	0.850785	0.920148	0.840578	0.900291	0.74732	0.7738	1.13802		1.83342	1.65551	2.07551	1.71959	1.64317	2.43872	1.94411	1.21634	2.21882	1.87629	1.39736	1.80034	1.78507	1.94135	1.41616
217.877	0.67932	0.237118	0.442664	1.57802	0.303869	0.374499	0.734279	0.3227	0.433457	0.210405	0.374028	0.650683	0.284821	0.233689	0.351868	0.236102		1.45893	0.646905	1.17865	1.13726	1.17198	0.966424	1.17643	0.660641	1.00215	0.870441	0.930289	0.79811	0.942549	0.758852	0.714117	1.23884		1.89553	1.79756	2.13908	1.66897	1.72474	2.67476	2.15051	1.09566	2.14207	1.98396	1.4182	2.01293	1.81708	1.8376	1.59397
218.878	0.713114	0.312433	0.470095	1.61947	0.301905	0.356038	0.734074	0.280954	0.466916	0.213224	0.386927	0.703781	0.258338	0.227107	0.301728	0.265844		1.35569	0.642275	1.15285	1.17072	1.15293	0.968444	1.16895	0.710901	0.978734	0.828101	0.98077	0.80788	0.873232	0.807511	0.78904	1.17731		1.90363	1.88396	2.17227	1.61556	1.71679	2.56593	1.98464	0.994668	2.21452	1.96189	1.53384	1.75779	1.78376	1.83584	1.50194
219.878	0.690682	0.243358	0.409324	1.62943	0.266557	0.380903	0.713908	0.337998	0.40699	0.1897	0.33607	0.712677	0.217633	0.278625	0.357888	0.224659		1.41354	0.680261	1.18355	1.1734	1.16989	0.943204	1.17735	0.676705	1.00701	0.910038	0.986449	0.793968	0.936803	0.709926	0.789641	1.10303		1.83649	1.86323	2.15655	1.78519	1.53038	2.60996	1.95072	1.06199	2.05928	1.96446	1.56505	1.74123	1.81077	1.69458	1.50281
220.879	0.663104	0.313802	0.460686	1.59459	0.297404	0.405169	0.660282	0.25399	0.40686	0.245073	0.38387	0.701786	0.252031	0.234771	0.343839	0.213786		1.38986	0.741258	1.15114	1.1973	1.1491	0.939019	1.21036	0.703793	0.97336	0.869098	0.975086	0.811955	0.890984	0.740885	0.786641	1.10633		1.97459	1.63802	1.94302	1.68531	1.68721	2.63339	1.96275	1.13194	2.19782	1.76236	1.62262	1.88647	1.80567	1.8375	1.35337
221.879	0.713098	0.295463	0.502245	1.58014	0.254951	0.41961	0.67534	0.278167	0.444971	0.263378	0.392585	0.716904	0.219885	0.233849	0.294168	0.232776		1.40526	0.719818	1.16805	1.16372	1.22476	0.977596	1.1461	0.70361	0.979665	0.913764	1.00253	0.816317	0.86707	0.765244	0.741167	1.08035		1.8495	1.77224	2.09423	1.77413	1.58707	2.51014	1.95601	1.19686	2.1821	1.83	1.52517	1.98742	1.95898	1.88092	1.54663
222.88	0.678895	0.250302	0.490286	1.55617	0.291526	0.396756	0.711154	0.331642	0.401377	0.271889	0.391613	0.668702	0.187578	0.234757	0.346872	0.268021		1.41432	0.738327	1.14238	1.17145	1.1319	1.0125	1.1798	0.628339	1.00486	0.866897	0.981966	0.858571	0.903332	0.803026	0.711516	1.13309		2.00969	1.62432	2.08853	1.57081	1.79988	2.47751	2.03672	1.24037	2.09687	2.05103	1.58168	1.88413	1.82589	1.66492	1.5324
223.881	0.665578	0.242359	0.516569	1.57031	0.306697	0.386865	0.669384	0.301534	0.46121	0.197996	0.401307	0.678927	0.197345	0.187197	0.286345	0.231709		1.39109	0.677884	1.12983	1.15083	1.22844	0.989217	1.15396	0.632611	1.04173	0.904591	1.00173	0.818423	0.93725	0.803585	0.768345	1.12698		1.8242	1.76132	2.05501	1.72917	1.80273	2.57298	2.21021	1.11106	2.04772	1.98221	1.46866	1.87257	1.78497	1.76838	1.42485
224.882	0.7091	0.270971	0.455726	1.57894	0.248285	0.350052	0.643991	0.331838	0.427541	0.197051	0.362313	0.663155	0.271703	0.264122	0.328814	0.268989		1.44135	0.662669	1.13369	1.15698	1.14233	1.01863	1.16206	0.628015	1.03841	0.902121	0.915643	0.839257	0.857027	0.794213	0.797009	1.11428		2.06472	1.58614	2.07651	1.77817	1.73876	2.64774	2.15571	1.19525	2.20542	1.94425	1.48082	1.97681	1.72614	1.7363	1.4637
225.882	0.712844	0.25197	0.52611	1.55645	0.299923	0.329059	0.694291	0.277799	0.394085	0.262941	0.318491	0.683568	0.268804	0.231911	0.297612	0.252009		1.42338	0.667832	1.11579	1.1354	1.21332	0.935264	1.19413	0.624261	0.9684	0.891536	0.985533	0.819832	0.877936	0.770731	0.762912	1.14171		1.87284	1.73454	1.94129	1.55663	1.67445	2.43478	2.20156	1.18728	2.18653	1.88368	1.53866	1.90322	1.94146	1.55708	1.38705
226.883	0.672865	0.298448	0.525229	1.60614	0.304125	0.410901	0.67392	0.295444	0.431374	0.209656	0.388219	0.752927	0.185301	0.209932	0.366482	0.252257		1.36187	0.64073	1.17814	1.13097	1.24041	0.987183	1.21308	0.66171	1.05094	0.897905	1.00244	0.830764	0.873637	0.810343	0.74786	1.17131		1.94218	1.68948	2.05146	1.65585	1.6597	2.45679	2.14518	1.09355	2.17831	1.77655	1.40571	1.73776	1.99927	1.71504	1.47775
227.883	0.733266	0.282679	0.476077	1.59579	0.334732	0.363842	0.691514	0.284587	0.43698	0.263847	0.318518	0.720339	0.256256	0.277406	0.328615	0.209653		1.42569	0.639084	1.0973	1.20475	1.18143	0.975407	1.15176	0.627729	1.02208	0.880776	0.965481	0.848778	0.909869	0.805366	0.788308	1.1743		2.05365	1.73674	2.11546	1.62077	1.64279	2.46804	2.1013	1.16916	2.28321	1.8742	1.54311	1.73242	1.90171	1.65314	1.46147
228.885	0.705976	0.294433	0.465618	1.55016	0.265568	0.411594	0.694824	0.299145	0.40804	0.249547	0.316461	0.73731	0.246874	0.241948	0.318732	0.250486		1.41353	0.637459	1.14606	1.16098	1.20206	1.00685	1.21755	0.719349	0.997175	0.882788	0.966862	0.809141	0.899826	0.741079	0.809067	1.10049		1.93686	1.6892	2.12671	1.65525	1.79395	2.62207	1.93314	1.12027	2.18	1.83815	1.58546	1.95801	1.73464	1.61712	1.53634
229.885	0.680725	0.235075	0.448708	1.64511	0.328568	0.347667	0.690042	0.323662	0.389891	0.193817	0.392022	0.68315	0.222672	0.25148	0.292298	0.224039		1.40827	0.7028	1.15306	1.13723	1.16949	0.958528	1.21485	0.660261	1.04433	0.859642	1.0135	0.841866	0.943745	0.734914	0.761107	1.09317		1.86977	1.6099	2.09689	1.57919	1.56802	2.57962	1.92422	1.11409	2.1871	1.82481	1.47111	1.95092	1.86101	1.48509	1.43961
230.886	0.685028	0.266256	0.507834	1.54572	0.266903	0.355979	0.69575	0.257924	0.392433	0.235805	0.334873	0.668066	0.222332	0.185907	0.341454	0.273408		1.38815	0.639036	1.13605	1.1357	1.22192	1.00497	1.19976	0.725463	1.00103	0.852283	0.942971	0.842865	0.875794	0.783757	0.777242	1.11221		2.04333	1.69925	2.01071	1.53442	1.76301	2.56733	2.02873	1.0205	2.06102	1.81941	1.587	1.98255	1.76762	1.62964	1.46987
231.886	0.664559	0.228751	0.469606	1.62447	0.307661	0.340232	0.620672	0.258875	0.413331	0.193193	0.30709	0.644148	0.198721	0.183476	0.361156	0.218732		1.32689	0.639487	1.12916	1.16139	1.21748	0.93941	1.15956	0.686007	1.03144	0.848408	0.936046	0.807605	0.882714	0.806037	0.817484	1.13823		2.05807	1.80234	2.19587	1.78122	1.72983	2.5122	2.11076	1.09716	2.24895	1.96458	1.48075	1.77806	1.92377	1.64081	1.40718
232.888	0.68355	0.315031	0.451147	1.55528	0.301981	0.36514	0.639554	0.30353	0.397193	0.227325	0.311635	0.679761	0.28089	0.257604	0.308099	0.211924		1.30758	0.668411	1.12952	1.18248	1.21174	0.950605	1.12528	0.713868	1.03805	0.857147	0.961399	0.851326	0.879934	0.751167	0.80897	1.17162		1.99643	1.76837	1.9291	1.59331	1.6978	2.67387	1.93509	1.06673	2.18535	2.02634	1.35889	1.73517	1.91367	1.50925	1.53478
233.888	0.719248	0.238579	0.517581	1.6373	0.240308	0.326597	0.568284	0.255177	0.416561	0.200868	0.341287	0.680034	0.193581	0.266104	0.291757	0.295975		1.34696	0.701716	1.06485	1.15751	1.2021	0.988664	1.17878	0.70636	1.02528	0.826938	0.966011	0.875534	0.921361	0.784012	0.799548	1.20937		1.93996	1.67627	2.22299	1.66003	1.68439	2.55355	2.10973	1.10065	2.14658	1.89585	1.59292	1.75527	1.74801	1.6259	1.41768
234.889	0.706143	0.229945	0.54289	1.62149	0.302783	0.388397	0.637427	0.264923	0.423232	0.249469	0.317151	0.67635	0.281747	0.260681	0.352498	0.234603		1.28903	0.662006	1.04715	1.15287	1.16909	0.957266	1.12885	0.712715	0.961135	0.87904	0.931	0.845094	0.886528	0.746378	0.76239	1.18204		2.09655	1.78792	2.0761	1.71125	1.68761	2.55431	1.92425	0.93681	2.27276	1.80889	1.43335	1.87719	1.78155	1.59041	1.43421
235.893	0.616292	0.298007	0.469514	1.612	0.287061	0.376716	0.696937	0.344954	0.490211	0.254916	0.385479	0.643802	0.235525	0.182048	0.294177	0.289291		1.2568	0.672044	1.0555	1.18184	1.18756	0.998045	1.13601	0.66826	0.983453	0.822596	0.931183	0.823346	0.870344	0.70931	0.794731	1.10502		2.01416	1.82641	2.01734	1.6132	1.52677	2.60649	1.93294	1.11826	2.0428	1.78703	1.57604	1.76145	1.96267	1.51531	1.33383
236.897	0.62697	0.293885	0.511876	1.54652	0.305596	0.334057	0.679985	0.26081	0.452979	0.284185	0.32625	0.641112	0.236	0.251401	0.345904	0.213895		1.22791	0.660682	1.13579	1.17642	1.17869	0.944177	1.15678	0.735627	0.969156	0.879189	0.899277	0.832604	0.918559	0.801037	0.805758	1.21146		1.97446	1.85947	1.94126	1.50888	1.75259	2.44933	2.00375	1.22051	2.16155	2.01528	1.58477	1.92547	1.76709	1.46646	1.56894
237.897	0.667317	0.319638	0.558297	1.6233	0.315247	0.369087	0.659267	0.273499	0.415331	0.293011	0.381243	0.728918	0.207315	0.20064	0.342203	0.254582		1.29646	0.652982	1.05452	1.2102	1.13374	0.929713	1.14302	0.726957	0.956196	0.817197	0.910568	0.822565	0.837143	0.790037	0.732245	1.15354		2.05037	1.87031	1.9691	1.63994	1.54897	2.44031	2.09581	1.0895	2.17102	1.99918	1.57148	1.82896	1.88292	1.55862	1.4301
238.897	0.653498	0.30981	0.514185	1.55867	0.287839	0.347654	0.579695	0.296308	0.444921	0.250649	0.307599	0.722023	0.295007	0.237218	0.276521	0.221997		1.27496	0.679861	1.13327	1.12021	1.14276	0.945152	1.19411	0.672989	0.983167	0.884238	0.91203	0.826906	0.875558	0.766184	0.718188	1.19842		1.93497	1.71773	2.20664	1.70777	1.675	2.65358	2.05644	1.01123	2.21425	1.78687	1.45082	1.75995	1.87557	1.5205	1.46989
239.897	0.700909	0.229815	0.555869	1.56614	0.303544	0.367997	0.665784	0.257426	0.479301	0.282041	0.297116	0.652061	0.196582	0.247691	0.319863	0.279336		1.21209	0.630902	1.11015	1.1688	1.18486	0.934568	1.13312	0.684618	1.00626	0.86946	0.92986	0.789781	0.921381	0.721643	0.777645	1.18968		2.06542	1.69081	2.13375	1.69024	1.56625	2.64641	2.10938	0.959131	2.27833	1.80311	1.60557	1.9168	1.77641	1.64929	1.61048
240.897	0.635602	0.263634	0.518179	1.59894	0.324779	0.321076	0.580551	0.316252	0.413372	0.271433	0.350646	0.705131	0.274808	0.274884	0.299054	0.205985		1.22484	0.702612	1.08161	1.11487	1.20136	0.983882	1.16942	0.696151	0.961442	0.840651	0.938374	0.808317	0.924727	0.777627	0.738866	1.10876		2.02239	1.83398	2.10641	1.58163	1.63184	2.49351	1.87737	1.17373	2.21645	1.9736	1.4153	1.99722	1.85759	1.5953	1.33021
241.897	0.624452	0.266764	0.532305	1.57111	0.283893	0.377251	0.567507	0.269804	0.409405	0.27972	0.369965	0.703074	0.190107	0.264282	0.275142	0.247043		1.18687	0.709056	1.09825	1.17581	1.1073	0.943952	1.20896	0.634234	0.99156	0.818062	0.894214	0.833812	0.928694	0.733067	0.721745	1.13963		1.92307	1.88434	1.95097	1.51075	1.7964	2.4703	2.03374	1.24281	2.18669	1.80524	1.54033	1.88031	2.00743	1.41577	1.4908
242.897	0.622695	0.29308	0.47992	1.55624	0.309505	0.353228	0.621569	0.31134	0.395475	0.19316	0.337057	0.682734	0.23867	0.269816	0.300305	0.273903		1.16363	0.665794	1.12039	1.13959	1.1935	0.97108	1.11834	0.680716	1.02753	0.874768	0.890446	0.803488	0.905814	0.765139	0.716868	1.14041		1.93416	1.6078	2.07886	1.68082	1.59308	2.68246	1.88258	1.15292	2.1576	1.82286	1.51299	1.74983	1.98273	1.51084	1.46299
243.897	0.683319	0.319062	0.535015	1.55826	0.269971	0.32894	0.646925	0.329076	0.456414	0.211992	0.374067	0.688898	0.266614	0.266358	0.297467	0.290413		1.1597	0.694111	1.01423	1.14052	1.17192	0.975042	1.15216	0.676342	0.945629	0.885033	0.873633	0.817681	0.898382	0.74119	0.744079	1.15282		1.86791	1.73981	1.97975	1.58096	1.7112	2.6758	2.05533	1.16163	2.28549	1.89604	1.57134	1.80324	1.9179	1.39863	1.34576
244.897	0.643487	0.276828	0.552358	1.62333	0.264822	0.353361	0.582516	0.274911	0.46135	0.277342	0.294027	0.647843	0.259695	0.253864	0.377761	0.302818		1.22765	0.662347	1.04802	1.15784	1.17605	0.920963	1.18556	0.695499	0.994003	0.892534	0.930526	0.84959	0.942709	0.767648	0.722109	1.1427		2.08818	1.62756	2.15749	1.52646	1.63099	2.52924	2.0397	0.985936	2.25226	1.96779	1.63918	1.80833	1.76909	1.32347	1.51702
245.897	0.669606	0.280316	0.562538	1.53049	0.273371	0.35047	0.580963	0.293822	0.38812	0.197076	0.334944	0.648172	0.225861	0.249911	0.326181	0.252157		1.14491	0.698764	1.07243	1.15677	1.20313	0.951177	1.12231	0.697916	0.949798	0.83389	0.955489	0.813662	0.924801	0.786551	0.769516	1.15179		2.03395	1.72485	2.04759	1.72654	1.51576	2.53746	1.81397	0.957618	2.2088	1.80089	1.35449	2.01876	1.80622	1.57708	1.51828
246.898	0.711285	0.2902	0.548294	1.53898	0.291198	0.327264	0.615585	0.2477	0.387561	0.250549	0.282925	0.700102	0.214077	0.203897	0.36381	0.229073		1.17037	0.635594	1.01279	1.10526	1.17735	0.989518	1.14924	0.681164	0.995533	0.911782	0.928035	0.840177	0.912957	0.760774	0.749798	1.20957		1.95718	1.56963	1.91352	1.74205	1.53714	2.68667	1.96547	1.032	2.31549	1.75556	1.443	1.78941	1.91656	1.35185	1.55229
247.898	0.643167	0.315348	0.488874	1.52412	0.253314	0.385628	0.580375	0.318768	0.435779	0.215579	0.320238	0.64069	0.193924	0.254434	0.37015	0.217356		1.12028	0.667985	1.10879	1.18914	1.16742	0.906402	1.15414	0.647051	0.977649	0.848449	0.990721	0.820381	0.938872	0.77635	0.783878	1.14687		1.87691	1.77506	2.14442	1.52541	1.65394	2.64675	2.0035	1.18883	2.28804	1.73742	1.53553	1.94313	1.79273	1.45071	1.48539
248.899	0.72849	0.308267	0.496387	1.54388	0.249529	0.359987	0.551113	0.328162	0.444863	0.215227	0.338676	0.645761	0.226357	0.215638	0.340715	0.299498		1.18573	0.610552	1.09698	1.18182	1.1281	0.984385	1.15218	0.669717	0.962187	0.827009	0.954994	0.819443	0.922443	0.789811	0.783873	1.09673		2.03021	1.62969	2.03469	1.71099	1.51254	2.65363	1.98836	0.985602	2.11209	1.76525	1.60661	1.81098	1.73548	1.48297	1.58677
249.899	0.769521	0.307726	0.555388	1.52405	0.28288	0.340389	0.575707	0.298664	0.39692	0.255901	0.332825	0.651564	0.203453	0.207971	0.320278	0.28777		1.11153	0.657225	1.07119	1.11037	1.15871	0.950391	1.1685	0.65056	1.01457	0.818205	0.987447	0.815726	0.897951	0.802481	0.739197	1.1455		1.99115	1.73012	2.03222	1.62842	1.65452	2.61439	1.9604	1.13548	2.18379	1.88064	1.65036	1.9634	1.95696	1.57825	1.4803
250.899	0.741032	0.270254	0.499618	1.52006	0.246933	0.367588	0.606969	0.29422	0.432546	0.207781	0.2922	0.697575	0.190499	0.252878	0.316832	0.302762		1.18891	0.624618	1.05988	1.14826	1.18703	0.893974	1.16039	0.659639	0.975354	0.842152	0.998902	0.822485	0.912496	0.729646	0.762758	1.12844		1.9959	1.61717	1.99892	1.75411	1.53422	2.60709	1.75597	0.991839	2.19042	1.95256	1.47486	1.78972	1.84842	1.53422	1.58738
251.9	0.74928	0.245816	0.57524	1.51357	0.278389	0.37942	0.531631	0.292204	0.446282	0.25571	0.302691	0.680294	0.228963	0.247783	0.297734	0.288614		1.17759	0.691999	1.01069	1.11331	1.15246	0.989904	1.16178	0.663661	0.964722	0.886535	0.950794	0.824172	0.904713	0.817234	0.789784	1.1412		1.89489	1.78712	2.2117	1.76397	1.58398	2.70995	1.87977	1.03265	2.24823	1.88676	1.47649	1.87905	1.7295	1.28767	1.56431
252.903	0.774019	0.277658	0.534775	1.59652	0.251107	0.347254	0.615032	0.336795	0.43306	0.201046	0.35686	0.624963	0.195445	0.235746	0.32629	0.22315		1.11916	0.655426	1.04953	1.11458	1.15386	0.948258	1.16606	0.674126	0.947837	0.843266	0.896306	0.820082	0.876915	0.825096	0.710054	1.11584		2.09359	1.72828	2.00879	1.56683	1.73457	2.63615	1.92253	1.1772	2.27984	1.74907	1.59203	1.74634	1.93038	1.45681	1.38399
253.903	0.834498	0.274104	0.536503	1.5331	0.29893	0.349523	0.624507	0.241982	0.410883	0.226867	0.325667	0.642174	0.261104	0.234523	0.355023	0.290487		1.099	0.705585	1.06947	1.14616	1.15655	0.955538	1.13374	0.705323	0.963643	0.8965	0.960679	0.86403	0.885225	0.787672	0.695993	1.09959		2.10309	1.82798	2.09725	1.72864	1.60714	2.44381	1.89237	0.937402	2.31563	1.9464	1.52265	1.76899	1.91729	1.29689	1.57676
254.905	0.858709	0.237488	0.577848	1.52441	0.329577	0.301055	0.593478	0.323213	0.406831	0.251018	0.305652	0.645328	0.232599	0.271263	0.364308	0.234776		1.12347	0.694729	1.07002	1.19121	1.20662	0.939055	1.12007	0.692568	0.979062	0.829918	0.87868	0.810263	0.937511	0.737926	0.753784	1.08274		1.94032	1.76512	2.05704	1.56856	1.77289	2.41504	1.95037	1.18453	2.21433	1.93366	1.36946	1.80888	1.88112	1.44581	1.52363
255.905	0.795059	0.314203	0.536592	1.5428	0.322027	0.312317	0.619231	0.267005	0.466061	0.221828	0.28613	0.680235	0.220055	0.233825	0.287136	0.278271		1.0738	0.674395	1.03289	1.14603	1.11551	0.916957	1.17381	0.715633	0.95258	0.898886	0.887707	0.86498	0.839057	0.74793	0.734306	1.10508		1.95551	1.75784	2.19393	1.57456	1.74817	2.55297	1.86999	1.12822	2.25491	1.86173	1.50527	1.88506	1.71253	1.41108	1.50167
256.906	0.821589	0.307428	0.534619	1.55405	0.304554	0.308875	0.584169	0.325348	0.435365	0.189527	0.303756	0.691069	0.273378	0.23208	0.374844	0.255762		1.08298	0.665561	1.09757	1.10571	1.18348	0.893601	1.19671	0.69467	0.970154	0.846307	0.953671	0.8426	0.857022	0.751401	0.743138	1.1598		1.83831	1.71125	2.04734	1.77298	1.68948	2.47227	1.85798	1.02859	2.32858	2.01437	1.53268	1.74585	1.84054	1.3126	1.32423
257.906	0.884237	0.247416	0.557836	1.61193	0.324823	0.362793	0.580693	0.282585	0.373596	0.261076	0.266126	0.646142	0.220039	0.22109	0.322575	0.290789		1.13344	0.639413	1.03859	1.15804	1.13834	0.969371	1.14956	0.677053	0.975681	0.860206	0.907771	0.816172	0.848854	0.753179	0.753422	1.17416		2.11156	1.62763	2.12226	1.55831	1.61896	2.51458	2.15794	1.13528	2.11853	1.77267	1.40757	1.9297	1.72732	1.44714	1.50483
258.907	0.912324	0.294127	0.499007	1.58752	0.288537	0.306947	0.61124	0.252254	0.426261	0.276139	0.262993	0.678284	0.226121	0.279627	0.33148	0.282854		1.10499	0.681183	1.07942	1.1096	1.13347	0.914976	1.20211	0.712801	0.942642	0.868954	0.912769	0.875976	0.908459	0.8003	0.816837	1.11842		1.88391	1.61635	2.06182	1.72448	1.63841	2.55013	2.17038	0.955439	2.08148	1.8796	1.49168	1.74124	1.83296	1.33548	1.32402
259.908	0.84723	0.313779	0.572537	1.52304	0.248449	0.378218	0.575722	0.261527	0.423584	0.244701	0.322723	0.652974	0.198859	0.193897	0.313562	0.300613		1.06696	0.624029	1.04867	1.09292	1.15642	0.937067	1.2084	0.671176	0.993543	0.837073	0.867343	0.851802	0.870351	0.775306	0.796449	1.117		1.99492	1.58531	2.15832	1.50214	1.66503	2.55858	1.954	0.955065	2.09642	1.75294	1.58926	1.86585	1.77821	1.44003	1.36026
260.909	0.940252	0.258743	0.545606	1.55965	0.3185	0.362773	0.524802	0.285901	0.44546	0.268424	0.266369	0.705569	0.233736	0.228119	0.329801	0.215183		1.09135	0.67021	1.0442	1.14763	1.17484	0.979789	1.10979	0.708408	0.985793	0.815237	0.918145	0.876635	0.833916	0.795232	0.762804	1.11256		1.96678	1.70683	2.14365	1.55661	1.76486	2.55312	1.9202	1.13451	2.25682	1.80345	1.57915	1.89088	1.8894	1.39353	1.40324
261.909	0.896015	0.290689	0.540988	1.52839	0.27423	0.307997	0.491919	0.30065	0.36186	0.274321	0.297506	0.660952	0.233894	0.228337	0.277684	0.243302		1.06869	0.648753	1.05244	1.11211	1.13216	0.927888	1.13628	0.669282	0.957224	0.842774	0.906116	0.824316	0.901957	0.795332	0.780906	1.17031		1.85447	1.77894	2.01068	1.51888	1.62922	2.484	2.18174	1.18359	2.3016	1.7267	1.58042	1.95947	1.94522	1.47539	1.42967
262.91	0.892159	0.236632	0.499348	1.51401	0.299776	0.303283	0.541181	0.324216	0.41003	0.215189	0.284202	0.644561	0.213091	0.190971	0.311693	0.268769		1.0907	0.613054	0.993108	1.10618	1.14864	0.944385	1.21015	0.620032	0.960215	0.824871	0.881873	0.825791	0.890521	0.769537	0.726499	1.10448		1.82443	1.79421	2.09493	1.53105	1.62167	2.4211	1.98114	1.08012	2.14284	1.94406	1.60763	2.01796	1.93938	1.47219	1.41115
263.91	0.907023	0.239075	0.566742	1.56882	0.309883	0.389265	0.522264	0.300868	0.398819	0.198947	0.308725	0.659943	0.236256	0.186506	0.289226	0.3021		1.11474	0.647862	1.02827	1.14675	1.16185	0.962504	1.13096	0.658742	1.03047	0.823651	0.842315	0.797829	0.859888	0.745803	0.76176	1.13778		2.06083	1.62086	2.14175	1.56609	1.5017	2.39948	1.96933	1.15534	2.15417	1.7331	1.48454	1.97568	1.81477	1.49044	1.3056
264.911	0.94453	0.246955	0.553707	1.55643	0.261591	0.38026	0.481155	0.331563	0.377141	0.262201	0.26862	0.714753	0.217278	0.181831	0.306315	0.302894		1.14177	0.642228	1.01179	1.13548	1.19816	1.00083	1.16758	0.697937	0.975667	0.869268	0.924749	0.855764	0.852187	0.801409	0.750818	1.10976		2.03028	1.82012	2.11989	1.60507	1.58806	2.6404	1.99468	1.12655	2.25565	1.7885	1.63551	1.87255	1.77436	1.42162	1.56424
265.912	0.940848	0.272433	0.56482	1.55705	0.25607	0.363059	0.523013	0.290354	0.418992	0.215828	0.323978	0.6194	0.26914	0.210306	0.286704	0.224504		1.07208	0.61037	1.07657	1.13439	1.16392	0.923084	1.14902	0.655933	1.00412	0.850202	0.88001	0.83747	0.877413	0.761214	0.757161	1.16881		2.02445	1.55818	1.93804	1.63922	1.79946	2.6481	1.96566	1.14771	2.12876	1.89132	1.64323	1.78598	1.7104	1.51163	1.40695
266.913	0.979467	0.281368	0.540066	1.52406	0.314806	0.291436	0.448808	0.292997	0.380552	0.243089	0.337369	0.681657	0.238807	0.198966	0.332753	0.213222		1.07471	0.607802	1.0647	1.18197	1.21051	0.919942	1.16321	0.687473	0.995992	0.852317	0.839499	0.784993	0.837767	0.759915	0.713072	1.1357		1.80438	1.61145	2.18957	1.6601	1.54309	2.47584	2.12852	1.16002	2.26868	1.90607	1.41783	1.83333	1.82199	1.48852	1.31683
267.913	0.980048	0.281053	0.516404	1.5584	0.261009	0.315851	0.490033	0.239464	0.415323	0.260709	0.347572	0.614346	0.227977	0.17876	0.280592	0.245378		1.11679	0.695443	1.09141	1.13056	1.11836	0.950351	1.16316	0.686135	1.00765	0.857832	0.848348	0.789564	0.8543	0.799372	0.777068	1.22373		1.91342	1.83519	2.00701	1.52583	1.70098	2.53416	2.20876	1.22103	2.25126	1.93702	1.40884	1.98057	1.98723	1.23509	1.60161
268.914	1.05013	0.304228	0.504358	1.54316	0.303929	0.323646	0.468399	0.297809	0.416637	0.201879	0.313631	0.718603	0.218673	0.200951	0.343672	0.205015		1.07502	0.628608	1.04243	1.10874	1.17064	0.963652	1.16445	0.755444	0.979356	0.863056	0.882776	0.833981	0.843023	0.794703	0.806893	1.15235		1.93303	1.71679	2.03047	1.5827	1.77851	2.47802	2.11267	1.14121	2.25712	2.02015	1.55919	1.71408	1.83114	1.40632	1.57329
269.915	1.11597	0.265514	0.513258	1.52267	0.301904	0.342175	0.501704	0.326859	0.439441	0.275145	0.264469	0.625433	0.200022	0.175557	0.347396	0.210355		1.12096	0.639722	1.07531	1.11979	1.20204	0.912176	1.21281	0.682882	1.02192	0.900691	0.859658	0.87574	0.912644	0.768592	0.796993	1.12541		1.90673	1.8074	2.19301	1.62468	1.51667	2.4666	2.14465	0.926215	2.17621	1.82514	1.63439	1.85142	1.95683	1.338	1.47759
270.916	1.14576	0.323231	0.554402	1.57443	0.284968	0.340969	0.4858	0.2724	0.372466	0.195645	0.325331	0.666806	0.261147	0.228387	0.28307	0.213431		1.1154	0.67601	1.08378	1.19418	1.19458	0.901227	1.16385	0.684301	1.01391	0.884854	0.859261	0.843185	0.850586	0.801109	0.813179	1.22141		1.95079	1.74091	2.10786	1.53122	1.49703	2.62913	2.19921	1.21608	2.34834	1.97202	1.49904	1.85031	1.86403	1.4614	1.33811
271.916	1.05717	0.232668	0.53555	1.56125	0.257419	0.327403	0.496384	0.250252	0.421856	0.223301	0.306341	0.669122	0.206691	0.202188	0.355233	0.258598		1.06574	0.631533	1.04503	1.14675	1.14199	0.905226	1.15622	0.685971	1.00429	0.820294	0.877992	0.800291	0.885009	0.756644	0.720902	1.12462		1.92516	1.75452	2.01793	1.58553	1.7053	2.45418	2.11847	1.02021	2.13717	1.87154	1.56752	1.90734	1.91952	1.34805	1.59646
272.918	1.15283	0.23083	0.497472	1.57041	0.325655	0.322571	0.410399	0.289866	0.371532	0.252505	0.352015	0.65235	0.265173	0.177579	0.321283	0.290476		1.10866	0.630124	1.05045	1.132	1.19513	0.948738	1.19771	0.652091	1.0142	0.808278	0.913828	0.852816	0.918486	0.74404	0.814024	1.21663		1.93729	1.8154	2.02921	1.57699	1.47197	2.40297	1.97928	1.04974	2.30586	1.84725	1.52063	1.95328	1.80116	1.22583	1.47384
273.918	1.11535	0.277973	0.486976	1.54941	0.24987	0.287841	0.468022	0.245068	0.442951	0.277835	0.299582	0.716626	0.250983	0.221236	0.316676	0.262406		1.06119	0.668425	1.08608	1.10055	1.1295	0.905856	1.19822	0.631448	0.975561	0.882702	0.862507	0.787546	0.844124	0.803428	0.745763	1.15891		1.93817	1.80464	1.94106	1.50322	1.72472	2.40415	1.98511	1.21286	2.28792	1.83399	1.53567	1.97738	1.81909	1.46351	1.54292
274.919	1.16531	0.276845	0.51547	1.51758	0.317996	0.365137	0.425505	0.33945	0.38627	0.233903	0.27566	0.71615	0.246922	0.218243	0.285799	0.225024		1.12711	0.677945	1.04861	1.17799	1.11791	0.904477	1.17938	0.686003	0.940512	0.879434	0.955032	0.827817	0.851644	0.734025	0.759891	1.18356		1.99623	1.84428	1.94852	1.60038	1.58923	2.6247	2.15636	1.15807	2.16297	1.80659	1.38251	1.86531	1.8308	1.48492	1.51223
275.919	1.17708	0.251834	0.562024	1.49458	0.314536	0.293699	0.423165	0.301337	0.360698	0.224456	0.320641	0.664299	0.22869	0.232585	0.322315	0.280378		1.07273	0.677332	1.03958	1.16837	1.14569	0.925526	1.17953	0.614699	0.971959	0.812314	0.874145	0.80257	0.872612	0.745671	0.788085	1.19203		1.79196	1.81934	2.04472	1.65287	1.57772	2.6824	2.19788	0.982361	2.1904	1.8208	1.58197	1.78543	1.94432	1.45947	1.52876
276.921	1.21161	0.291337	0.483123	1.49528	0.287965	0.304862	0.475562	0.308779	0.363519	0.21637	0.288996	0.696727	0.257521	0.227981	0.301893	0.211584		1.14138	0.703019	1.09411	1.18891	1.11834	0.894912	1.16334	0.694577	0.987988	0.823692	0.864007	0.788383	0.858698	0.759535	0.765216	1.10748		1.99621	1.59514	2.02817	1.50241	1.48456	2.423	1.9567	1.11912	2.13557	1.87518	1.38926	1.73704	1.81917	1.33146	1.36692
277.921	1.23065	0.31876	0.551447	1.57734	0.312588	0.364763	0.384417	0.285247	0.372236	0.282513	0.299351	0.692521	0.198229	0.219999	0.334709	0.301502		1.11601	0.706026	1.05467	1.16996	1.15847	0.949622	1.18646	0.689199	0.961678	0.879847	0.952265	0.857734	0.893074	0.808063	0.766344	1.10297		1.97605	1.76169	2.09371	1.54047	1.73809	2.47027	1.95919	0.932455	2.18397	1.73879	1.61755	1.88046	2.07572	1.29318	1.37731
278.922	1.21407	0.337465	0.466263	1.5803	0.247272	0.27812	0.45706	0.322173	0.362002	0.186982	0.287967	0.639628	0.227132	0.203687	0.312006	0.233047		1.06442	0.678978	1.05066	1.12696	1.19781	0.92502	1.21496	0.603418	1.02154	0.892026	0.910017	0.802502	0.915048	0.750088	0.709833	1.19229		1.8642	1.77573	2.09503	1.49055	1.59259	2.44049	2.07603	0.973739	2.13617	1.76368	1.63595	1.78925	1.83319	1.43077	1.3768
279.922	1.24586	0.254035	0.541084	1.48011	0.31813	0.3353	0.463178	0.249061	0.386918	0.229054	0.252791	0.623214	0.196607	0.271502	0.364551	0.210703		1.06259	0.688664	1.00502	1.17907	1.18448	0.969722	1.19312	0.607494	0.996794	0.88448	0.907267	0.846257	0.925538	0.770234	0.704382	1.17097		1.86512	1.55764	1.96736	1.54001	1.64478	2.64972	1.95947	1.01042	2.08317	1.86985	1.46203	1.8789	2.00177	1.47011	1.36071
280.923	1.23774	0.276946	0.489079	1.52961	0.333625	0.295846	0.411628	0.283436	0.416177	0.245127	0.267079	0.667001	0.286792	0.240887	0.321992	0.224919		1.14354	0.669565	0.994919	1.11763	1.16615	0.922624	1.15585	0.613294	0.99793	0.83402	0.933152	0.810996	0.877443	0.771661	0.783908	1.08801		1.81998	1.74257	2.07202	1.70618	1.75181	2.52303	2.01536	0.989905	2.17636	1.88995	1.46045	1.76202	1.93276	1.43551	1.58235
281.923	1.26847	0.307418	0.543757	1.54916	0.243058	0.348334	0.403427	0.303249	0.353773	0.246157	0.265528	0.655552	0.188246	0.260943	0.297249	0.279286		1.09241	0.667273	1.08232	1.14234	1.12679	0.947887	1.20744	0.628179	0.971037	0.800474	0.899971	0.803272	0.840602	0.836571	0.730829	1.15971		1.78727	1.72328	2.03969	1.63183	1.69696	2.71368	2.08855	1.20221	2.1792	1.99704	1.6039	1.95831	1.91616	1.24416	1.4073
282.925	1.23321	0.292612	0.541966	1.56263	0.290876	0.326269	0.40391	0.301423	0.356174	0.195705	0.278187	0.653319	0.225217	0.268325	0.360124	0.213815		1.05875	0.63485	1.0142	1.12549	1.15397	0.956432	1.22053	0.626391	1.00858	0.802421	0.897592	0.855836	0.903476	0.79355	0.762489	1.13298		2.05496	1.61722	2.147	1.59436	1.60533	2.51882	1.89923	0.938123	2.24192	1.80288	1.56098	1.85523	1.93323	1.18206	1.55429
283.925	1.2821	0.267472	0.542329	1.48142	0.255961	0.342065	0.418302	0.337211	0.433756	0.251807	0.258683	0.631041	0.19845	0.229283	0.291858	0.292768		1.07965	0.663745	1.05754	1.16964	1.16854	0.945429	1.13452	0.628353	0.974304	0.867896	0.922393	0.833362	0.846549	0.781038	0.746224	1.13132		1.91982	1.61864	2.13784	1.7037	1.67666	2.66365	1.99756	1.06093	2.2209	1.96824	1.44606	1.89237	2.01555	1.4376	1.56079
284.926	1.27647	0.317681	0.530083	1.4942	0.30073	0.344962	0.423645	0.306917	0.384767	0.20568	0.318341	0.607173	0.25152	0.210186	0.292217	0.261063		1.15849	0.647286	1.02717	1.17014	1.12595	0.900157	1.18252	0.626434	1.01071	0.83959	0.887183	0.84217	0.910333	0.802774	0.776347	1.18967		1.86402	1.65456	2.16033	1.70041	1.54224	2.67127	1.84637	1.05483	2.30662	1.9012	1.57057	1.97129	2.0424	1.37265	1.38778
285.926	1.23725	0.348801	0.51683	1.50617	0.321878	0.325212	0.502888	0.280268	0.333529	0.257523	0.336191	0.598887	0.214292	0.186353	0.344557	0.254424		1.16488	0.715178	1.05715	1.13509	1.12499	0.917884	1.14228	0.712156	0.962523	0.840101	0.934127	0.802169	0.845594	0.83151	0.740494	1.10779		1.82545	1.68799	2.0169	1.61051	1.614	2.48983	1.96814	1.18932	2.07782	1.90356	1.65515	1.857	1.85604	1.4475	1.30829
286.928	1.27834	0.376842	0.541665	1.48226	0.338306	0.300836	0.471627	0.314086	0.329543	0.210996	0.348937	0.628153	0.273503	0.223842	0.330986	0.252325		1.20676	0.667887	1.03828	1.1248	1.20334	0.919684	1.15388	0.631809	1.00214	0.870848	0.911743	0.822059	0.884973	0.765724	0.716742	1.16609		2.05442	1.54248	2.19456	1.72324	1.52546	2.62797	1.85272	1.00231	2.23036	1.82419	1.36719	1.89623	1.74192	1.35079	1.38963
287.929	1.3089	0.383774	0.49781	1.53134	0.285857	0.3535	0.481458	0.270359	0.34278	0.207746	0.281336	0.635876	0.221412	0.275656	0.28074	0.21313		1.16301	0.688533	0.969974	1.18996	1.16879	0.927555	1.17602	0.660864	1.00881	0.830888	0.943692	0.770003	0.823331	0.797126	0.719021	1.17972		1.99715	1.6494	2.11923	1.7821	1.66718	2.41454	1.83438	1.06199	2.31876	1.77812	1.6308	1.74408	2.05843	1.41139	1.34805
288.93	1.31391	0.365842	0.525008	1.54178	0.333526	0.347382	0.430937	0.320127	0.411044	0.197691	0.31356	0.640298	0.201419	0.273223	0.316162	0.285647		1.16925	0.634853	1.03726	1.15246	1.16035	0.919871	1.1455	0.655432	0.972253	0.859654	0.83348	0.793657	0.823635	0.743406	0.775109	1.2101		1.97366	1.66996	2.13598	1.7574	1.45811	2.48407	1.93223	1.0303	2.06715	1.73091	1.6532	1.82163	1.93874	1.44171	1.32623
289.93	1.28446	0.299474	0.50582	1.48916	0.324817	0.339559	0.402398	0.309091	0.323381	0.197222	0.252569	0.651726	0.249146	0.240902	0.293987	0.230279		1.18517	0.688877	0.992835	1.15577	1.14824	0.980339	1.16904	0.686378	0.948998	0.808318	0.83886	0.778836	0.884798	0.754863	0.745872	1.18701		1.91656	1.61794	2.16266	1.48926	1.63207	2.56641	2.08283	1.06061	2.29009	1.85753	1.59579	1.74275	1.86097	1.3089	1.46631
290.931	1.26504	0.372675	0.477168	1.5313	0.25151	0.264506	0.396896	0.294864	0.390145	0.221909	0.256969	0.626647	0.242424	0.223738	0.327588	0.248676		1.18455	0.66083	1.02791	1.18938	1.19545	0.925565	1.12489	0.706064	1.03005	0.821774	0.901879	0.777541	0.884827	0.758685	0.734688	1.11379		1.98087	1.68477	2.0571	1.74848	1.5633	2.62395	2.01192	0.932157	2.2419	1.9833	1.54376	1.75115	1.99516	1.40052	1.60151
291.931	1.3272	0.364688	0.520222	1.53354	0.327534	0.303877	0.48315	0.297619	0.346112	0.191002	0.285463	0.673551	0.27636	0.264432	0.344511	0.289903		1.17987	0.716712	1.01168	1.17925	1.21633	0.958343	1.21147	0.708572	0.940615	0.845943	0.845256	0.816498	0.835436	0.734437	0.749138	1.13694		2.08126	1.71651	2.12078	1.6621	1.51425	2.67528	1.89385	1.06775	2.18919	1.83868	1.62004	1.95385	1.84423	1.43166	1.39662
292.933	1.25811	0.383919	0.487122	1.57977	0.300152	0.321425	0.449414	0.272272	0.396208	0.227079	0.263897	0.616762	0.228803	0.184826	0.35348	0.217935		1.18773	0.715839	0.99602	1.1475	1.20523	0.887947	1.10605	0.67722	1.03963	0.858032	0.897593	0.774693	0.847112	0.719734	0.723566	1.15054		1.84412	1.53499	2.14531	1.58894	1.62377	2.51707	1.79294	0.982285	2.0885	1.84406	1.45531	1.73423	1.78498	1.37575	1.5884
293.933	1.27998	0.308959	0.451221	1.4959	0.336665	0.341876	0.458037	0.315479	0.365553	0.262498	0.331821	0.670109	0.195285	0.260028	0.32231	0.217044		1.2008	0.657055	1.02564	1.17185	1.17248	0.961713	1.178	0.708255	0.995229	0.85431	0.920878	0.775126	0.867513	0.718873	0.793305	1.12269		2.01148	1.66724	2.16712	1.553	1.46143	2.65388	1.8723	1.17785	2.14599	1.89545	1.35589	1.98097	1.82745	1.38766	1.3463
294.934	1.30753	0.332778	0.432737	1.52183	0.307573	0.352296	0.462417	0.26884	0.365892	0.189125	0.301501	0.682896	0.195156	0.204872	0.291203	0.287605		1.13631	0.654126	1.02566	1.1705	1.14176	0.895629	1.10355	0.660654	1.03942	0.789455	0.899791	0.845284	0.863655	0.773057	0.74567	1.1517		2.07532	1.64119	2.20172	1.48259	1.73088	2.56941	1.8767	1.12719	2.20558	1.82263	1.5531	1.94216	1.9628	1.46625	1.449
295.934	1.30425	0.308354	0.493865	1.5154	0.264423	0.269438	0.468322	0.245103	0.334113	0.269147	0.327244	0.643502	0.239603	0.228527	0.358704	0.243527		1.14597	0.737986	1.00182	1.16679	1.12039	0.903775	1.19633	0.657948	0.951336	0.818362	0.886883	0.803905	0.890649	0.778318	0.800777	1.17775		1.95589	1.75883	2.11101	1.64489	1.65185	2.42642	1.98264	0.947035	2.24768	1.97183	1.42779	1.78053	2.04738	1.25916	1.47227
296.935	1.24848	0.363433	0.498133	1.55478	0.278023	0.264352	0.407296	0.250194	0.328493	0.270691	0.321146	0.627512	0.279102	0.257513	0.328474	0.25055		1.08336	0.658357	1.00091	1.08995	1.18246	0.932153	1.11007	0.648978	1.02536	0.791953	0.894977	0.76647	0.848229	0.735518	0.73414	1.18963		1.84737	1.58859	2.00538	1.48172	1.65892	2.69432	1.95123	1.16474	2.2135	1.98093	1.57486	1.73081	1.96302	1.19765	1.32608
297.935	1.28466	0.38231	0.429415	1.46798	0.334252	0.307086	0.452711	0.319917	0.402225	0.260303	0.323166	0.602534	0.218062	0.259046	0.301223	0.25208		1.11186	0.688115	0.957921	1.13223	1.19825	0.912336	1.1266	0.639566	0.997348	0.785649	0.893401	0.794377	0.84285	0.736129	0.787915	1.18661		1.79424	1.5784	2.10652	1.48399	1.75897	2.6289	1.90719	1.00763	2.31906	1.78694	1.39721	1.84008	1.89438	1.25488	1.34922
298.937	1.31238	0.33771	0.466643	1.53923	0.246928	0.34616	0.37534	0.296509	0.391625	0.234458	0.331485	0.658476	0.196087	0.243215	0.356189	0.255963		1.15947	0.728419	1.04168	1.14539	1.16379	0.952308	1.16482	0.634297	0.970241	0.794696	0.901681	0.81088	0.900672	0.731698	0.763864	1.19919		2.03735	1.76922	1.91659	1.59342	1.49586	2.63709	1.96947	0.980225	2.13423	1.92794	1.3985	1.8032	1.89188	1.30342	1.31367
299.937	1.27798	0.35097	0.431399	1.47606	0.311473	0.299813	0.431381	0.327687	0.395359	0.189238	0.32609	0.619352	0.221032	0.210401	0.337692	0.254755		1.10628	0.651522	1.04018	1.16764	1.15409	0.901622	1.11577	0.648491	0.998178	0.853141	0.886776	0.769426	0.832176	0.738011	0.754086	1.10075		1.86677	1.80692	2.00571	1.738	1.62794	2.45263	1.9135	1.09553	2.29398	1.99121	1.59004	1.86597	1.95414	1.18887	1.52347
[truncated: 37 more columns]

## Sheet: Fig. 4D
MCF-7
Day	Vector									WT									R532Q
1	0.324	0.38	0.36	0.398	0.402	0.408	0.397	0.413	0.399	0.367	0.346	0.376	0.377	0.372	0.375	0.41	0.407	0.355	0.364	0.356	0.35	0.353	0.367	0.375	0.377	0.387	0.36
2	0.589	0.581	0.569	0.553	0.498	0.584	0.513	0.533	0.536	0.729	0.673	0.734	0.825	0.801	0.787	0.763	0.772	0.758	0.865	0.894	0.881	0.914	0.927	0.836	0.867	0.817	0.795
3	0.631	0.698	0.691	0.749	0.727	0.731	0.777	0.782	0.805	0.86	0.961	0.872	1.049	1.053	1.147	1.022	1.042	1.045	1.209	1.219	1.176	1.322	1.253	1.234	1.236	1.214	1.15
4	1.043	0.932	1.034	0.985	0.943	0.955	1.003	1.003	1.028	1.384	1.368	1.374	1.452	1.512	1.418	1.406	1.442	1.453	1.718	1.734	1.693	1.895	1.823	2.038	2.081	1.904	1.963
MDA-MB-231
	Vector									WT									R532Q
1	0.192	0.198	0.212	0.198	0.213	0.219	0.213	0.226	0.228	0.192	0.208	0.212	0.216	0.213	0.218	0.201	0.215	0.216	0.209	0.203	0.208	0.22	0.191	0.207	0.226	0.205	0.212
2	0.172	0.158	0.162	0.307	0.307	0.257	0.28	0.278	0.243	0.275	0.185	0.26	0.272	0.342	0.326	0.349	0.368	0.289	0.403	0.409	0.404	0.394	0.396	0.418	0.403611	0.796611	0.403611
3	0.361	0.392	0.387	0.357	0.357	0.387	0.261611	0.317611	0.252611	0.499	0.496	0.495	0.488	0.492	0.488	0.473611	0.461611	0.440611	0.746	0.76	0.754	0.755	0.75	0.726	0.936	0.747	0.745
4	0.637	0.642	0.656	0.656	0.651	0.69	0.639	0.609	0.66	0.831	0.797	0.859	0.825	0.817	0.803	0.82	0.798	0.768	1.534	1.446	1.517	1.561	1.484	1.497	1.594	1.545	1.511

## Sheet: Fig. 4E
MCF-7
Vector	WT	R532Q
0.29	0.5	0.727986
0.39	0.528851	0.72
0.246429	0.478954	0.750263
MDA-MB-231
Vector	WT	R532Q
0.490867	0.727274	0.927986
0.599467	0.728851	0.924593
0.456429	0.678954	0.950263

[truncated: 4 more sheets: Fig. 4F, Fig. 4G, Fig. 4H, Fig. 5B and C]
